# Supplementary material for: Genetical genomics of quality related traits in potato tubers using proteomics
Source: BMC Plant Biol. 2018 Jan 23;18:20. doi: 10.1186/s12870-018-1229-1 (PMC5781343; doi:10.1186/s12870-018-1229-1)
Supplement: Supplementary file 6 — Proteomics data from 2002 and 2003 and phenotypic data sets. (XLSX 409 kb) [file 12870_2018_1229_MOESM6_ESM.xlsx]

## Sheet: Protein2002
Genotype	Prot37	Prot63	Prot89	Prot113	Prot118	Prot119	Prot124	Prot140	Prot150	Prot152	Prot153	Prot160	Prot163	Prot192	Prot193	Prot211	Prot216	Prot220	Prot238	Prot239	Prot244	Prot251	Prot270	Prot272	Prot295	Prot297	Prot306	Prot309	Prot313	Prot318	Prot325	Prot357	Prot362	Prot363	Prot366	Prot394	Prot412	Prot415	Prot420	Prot511	Prot516	Prot572	Prot596	Prot614	Prot661	Prot684	Prot690	Prot733	Prot746
CE017	-0.5227	-0.6224	-0.3488	-0.37	0.0461	-0.1209	-0.0984	-0.4513	-0.7654	-0.0785	-0.0292	-0.1694	0.1917	-0.0462	-0.1204	-0.1968	-0.1843	0.0929	-0.1602	-0.2507	-0.3079	-0.0216	-0.0199	-0.1275	-0.4611	-0.7763	-0.0882	0.1245	-0.1373	-0.0987	0.0151	-0.1981	-0.1673	0.0663	-0.1479	-0.0961	-0.3257	-0.1682	0.0411	-0.1122	-0.2506	0.2561	0.0758	-0.1076	-0.0699	0.0351	0.3516	-0.6382	0.0238
CE069	-0.4658	-0.3436	-0.1234	-0.3609	-0.0882	-0.0651	-0.089	-0.0885	-0.0211	-0.391	-0.2878	-0.061	0.006	-0.1161	0.0254	0.0033	-0.0252	-0.214	-0.1103	-0.1674	-0.3448	0.0162	-0.0912	0.0195	-0.5338	-1.0531	-0.0971	-0.1194	-0.0199	-0.2335	-0.0212	-0.3647	-0.4732	-0.0037	-0.3476	-0.0381	-0.071	0.0639	0.127	-0.1332	-0.2466	-0.2123	0.0131	-0.0829	-0.9995	-0.1337	0.2296	-0.6175	0.4831
CE084	0	-0.3524	-0.0275	-0.2463	-0.0642	0.1656	-0.1414	-0.0795	0.0111	-0.0851	-0.1506	0.1183	0.0223	-0.1365	0.0227	0.0186	0.1736	0.2274	0	-0.0801	-0.1411	-0.1014	0.0524	0.0427	-0.6799	-1.0028	-0.0866	-0.0511	-0.0479	-0.298	0.083	-0.3477	-0.4585	0.0546	-0.3945	-0.0784	-0.0624	0.0641	0.1317	-1.7939	-1.5747	0.0487	0.0847	-0.0725	0.0484	-0.0282	-0.3981	0.0198	0.1651
CE110	-0.1107	-0.2426	-0.0548	0.0554	0.1636	-0.4296	-0.0851	0.0118	0.0859	0.0904	-0.0063	0.0541	0.0767	-0.0308	-0.0658	0.1419	0.086	0.0096	-0.0064	-0.095	0.0027	0.1143	0.0551	0.0923	-0.5346	-0.8557	-0.1013	-0.0887	-0.0777	-0.1558	0.1424	-0.144	-0.2585	0.0087	-0.2148	-0.0105	-0.0265	0.0282	0.1035	0.1138	0.0547	0.0891	0.0233	-0.1053	-0.6238	0.0312	-0.0838	-0.7822	0.0776
CE141	-0.0386	-0.3032	-0.0501	0.001	0.1411	-0.4806	-0.1448	0.1324	-0.2958	0.0387	-0.0805	-0.0447	0.1107	-0.0505	0.0283	-0.2958	-0.0312	0.1145	-0.2345	-0.21	-0.1993	-0.2893	0.0007	-0.0551	0.4588	0.4235	0.1758	0.2531	-0.03	0.0375	0.1501	0.0206	0.2855	0.1527	-0.0179	-0.0404	-0.2062	-0.1813	-0.0231	0.16	0.0175	0.1516	0.1178	-0.0741	-0.3616	-0.0406	-0.0084	-1.087	-0.1532
CE145	-0.4558	-0.949	-0.6821	-0.2293	-0.1579	-0.2648	-0.171	-0.6874	-0.8219	0.0071	-0.1381	-0.2704	-0.0381	-0.116	0.0631	-0.0748	-0.1766	0.1281	-0.4737	-0.5289	-0.6909	-0.4784	0.3544	0.107	0.116	-0.3316	-0.3846	-0.0827	-0.6122	-0.3829	-0.4359	-0.2405	-0.083	-0.4039	-0.1794	-0.2941	-0.62	-0.1246	-0.0287	-1.7956	-1.3233	-0.0487	-0.3828	-0.6243	0.5529	-0.071	0.1783	0.4447	-0.0443
CE155	-0.1982	-0.5289	-0.3712	-0.2514	-0.1042	-0.1964	-0.0875	-0.7594	-0.31	-0.0965	-0.1781	-0.0239	0.0506	-0.271	-0.1854	-0.0077	-0.0823	-0.1534	-0.087	-0.334	-0.3652	-0.0809	0.0583	-0.0777	0.2715	0.0362	-0.0409	0.065	-0.3214	-0.2802	-0.0959	-0.2096	0.0359	-0.0967	-0.2556	-0.2108	-0.1768	-0.2391	-0.0342	0.6386	0.6511	0.119	-0.036	-0.1778	-0.3744	-0.0148	0.4905	-0.4961	0.1642
CE164	-0.3999	-0.4717	-0.1402	-0.0547	-0.0332	-0.2274	-0.2087	-0.4173	-0.3538	0.0167	-0.0492	-0.0223	0.1158	-0.1183	-0.0561	-0.0982	-0.0808	-0.2281	0.0886	-0.2925	-0.2152	-0.0193	0.0306	-0.1347	0.421	0.2258	0.0661	0.1624	-0.2322	-0.1216	0.0791	-0.1648	0.1053	0.0417	-0.2915	-0.0839	-0.1551	0.0673	0.2167	-1.2267	-0.9246	-0.0628	0.0154	-0.1113	0.0497	-0.0521	-0.498	0.2374	-0.0967
CE165	-0.4607	-0.3989	-0.2255	-0.394	0.0187	-0.0221	-0.0828	-0.0946	-0.4094	-0.1546	-0.0618	0.0247	0.1219	-0.1169	-0.2672	-0.0222	-0.011	-0.008	-0.2191	-0.1393	-0.2235	-0.3066	-0.0378	-0.1543	-0.5441	-0.7169	-0.0683	0.0673	-0.1775	-0.199	0.1089	-0.1844	-0.0233	-0.0287	-0.0933	-0.2094	-0.2707	-0.3026	-0.1296	-1.3878	-1.3622	-0.3806	0.0147	-0.1053	0.4974	-0.0067	-0.3153	0.3303	0.0446
CE171	-0.0707	-0.3457	-0.2083	0.3238	0.0713	-0.3709	-0.0107	-0.1708	-0.3671	-0.0666	0.0889	0.0859	0.359	-0.0552	-0.0843	0.0296	0.0298	0.2908	0.1829	-0.1999	-0.0398	-0.1073	0.0682	0.0038	0.5701	0.3667	0.1793	0.3128	-0.0602	-0.0751	0.0297	-0.0556	0.2452	-0.0505	-0.0941	-0.0047	0.0285	-0.026	0.1448	-0.1091	-0.0663	0.1843	0.0367	-0.1156	-0.1815	-0.0576	0.3101	-0.5733	-0.0556
CE195	-0.224	-0.3313	-0.1394	0.2169	-0.0394	-0.7134	-0.293	-0.2623	-0.4014	0.0642	0.0314	-0.0517	-0.0217	-0.1146	-0.0015	0.0176	-0.0696	0.0976	0.03	-0.1821	-0.2254	-0.0415	-0.0794	-0.1557	-0.7605	-0.9717	-0.1118	-0.048	-0.1476	-0.2831	-0.0732	-0.2378	-0.2712	-0.081	-0.2446	-0.0383	-0.18	-0.3891	-0.2246	-1.5704	-1.7403	0.1219	0.007	-0.1177	0.531	-0.1258	-0.3077	0.4336	0.1092
CE196	-0.1145	-0.361	-0.2107	-0.3173	-0.1379	0.2079	-0.0586	-0.1686	-0.2457	0.0144	-0.025	-0.1442	-0.0883	-0.0612	0.127	-0.3096	-0.322	-0.0117	-0.1733	-0.1658	-0.4242	0.0645	0.0684	0.0936	0.5492	0.4346	-0.0495	0.3476	-0.027	0.0676	0.2112	-0.1086	0.2571	0.0459	-0.0092	-0.1117	-0.0546	-0.0175	0.1997	-1.1105	-1.0443	0.1438	0.0226	-0.1598	0.2018	-0.0556	-0.2525	0.1492	-0.1532
CE222	0	-0.287	-0.0794	-0.3698	-0.0074	0.2109	0.0775	-0.047	-0.1704	0.1388	-0.0825	0.1958	0.1502	-0.0084	0.0588	-0.1073	0.2066	0.3255	0.0141	-0.0598	-0.1231	0.0729	0.0632	0.0467	-0.6255	-0.8262	0.0243	0.1225	0.0084	-0.1762	0.1329	0.0895	0.03	0.1157	0.0807	0.0297	-0.0504	0.0419	0.2206	0.5902	0.5693	0.1607	0.0574	-0.0682	-0.5371	-0.0339	-0.058	-0.5142	0.4003
CE276	-0.697	-0.7232	-0.6574	-0.4401	-0.1969	-0.3143	-0.3151	-0.4546	-0.621	-0.2762	-0.2244	-0.4897	0.0732	-0.21	-0.2933	-0.3557	-0.4461	-0.1891	-0.2887	-0.4228	-0.394	-0.5293	-0.1644	-0.1755	-0.759	-1.0974	-0.2305	-0.2025	-0.2032	-0.4392	-0.2499	-0.2479	-0.6395	-0.1338	-0.4979	-0.3602	-0.2678	-0.6077	-0.2749	0.0146	0.064	-0.0263	-0.2074	-0.1375	-0.6134	-0.1757	-0.1374	-0.6755	0.22
CE277	-0.342	-0.3316	-0.2003	-0.2559	-0.0121	0.0361	-0.1374	-0.2205	-0.181	-0.2967	-0.0685	-0.0767	0.1198	-0.087	-0.0269	-0.1262	-0.1938	-0.2946	-0.1721	-0.1239	-0.1881	-0.1413	-0.0859	-0.0911	-0.7562	-0.9327	-0.1693	-0.1453	-0.0309	-0.2107	-0.0972	-0.2331	-0.2463	-0.0136	-0.1712	-0.14	-0.1537	-0.1617	-0.1107	-1.2016	-1.1139	0.1033	-0.0119	-0.0494	0.3416	0.0591	-0.2561	0.2635	-0.1266
CE602	-0.2795	-0.3362	-0.0198	-0.2641	0.1812	-0.281	-0.055	0.1319	-0.01	-0.0345	0.1201	0.0113	0.0533	0	0	-0.1234	0.1748	0.0157	-0.1029	-0.1859	-0.0996	-0.3753	0.0089	0.0783	-0.6085	-0.6479	-0.1561	-0.155	0.047	0	-0.049	-0.1863	-0.0298	-0.0985	-0.2672	-0.0471	-0.262	0.0235	-0.0053	-1.4806	-1.3056	0.0751	0.0619	0.0187	0.0858	0.0719	-0.2405	-0.089	0.0767
CE603	-0.6197	-0.4612	-0.2034	-0.4983	-0.0715	-0.0322	-0.1177	-0.2528	-0.1478	-0.1071	-0.1917	0	0.0348	-0.0713	0.0274	-0.3179	-0.1341	0.0455	-0.2046	-0.1435	-0.049	-0.1621	-0.0525	-0.0791	0.3367	0.4561	0.0875	-0.0096	0.0537	0.0855	0.0012	-0.1247	0.1785	-0.0383	-0.1333	-0.179	-0.109	-0.1675	-0.24	0.0864	-0.0593	-0.0228	0.0975	0.0819	-0.362	-0.0346	0.0396	-0.818	0.0427
CE604	-0.4829	-0.3754	-0.1908	-0.3012	-0.0241	-0.1861	-0.0696	-0.1928	-0.2889	-0.1201	-0.2585	-0.0611	-0.3756	0.0768	-0.0704	0.0526	-0.0089	0.1285	-0.1388	-0.1419	-0.1657	0.039	-0.0216	-0.0791	-0.7039	-0.8475	-0.1228	-0.2042	0.093	-0.1312	0.0069	-0.3697	-0.4164	-0.0425	-0.2473	-0.0289	-0.0836	-0.0583	-0.0389	-0.0201	-0.1419	0.0853	0.1626	0.0445	-0.1468	0.0728	0.0438	-0.6706	-0.0816
CE605	-0.5433	-0.3637	-0.2504	-0.3965	-0.0886	-0.1645	-0.1857	-0.2119	-0.2225	-0.2379	0	-0.1625	-0.008	-0.0501	-0.25	-0.1013	-0.1094	-0.1734	-0.0745	-0.1055	-0.1354	-0.1072	0.0467	-0.0205	0.2408	0.3102	0.028	0.0138	0.0273	0.0677	0.0079	-0.4538	-0.005	-0.0917	-0.327	-0.0576	-0.1945	-0.201	-0.1648	-1.381	-1.3224	0.1598	0.0566	0.039	0.2694	-0.1412	-0.0803	0.1891	-0.1392
CE607	-0.4178	-0.2783	-0.1063	-0.2592	-0.1094	-0.1528	-0.1186	-0.3612	-0.0487	-0.2497	-0.2446	-0.1932	-0.0834	-0.0548	-0.1749	0.0031	0.0058	-0.0156	-0.1286	-0.0455	-0.1725	0.01	-0.139	-0.1145	0.2921	0.4185	0.1056	0.0281	0.1044	0.1047	-0.0065	-0.1601	0.1904	0.0944	-0.199	-0.1034	-0.1503	0.0657	0.0207	-1.5434	-1.4094	0.1226	0.0636	0.0964	0.2543	-0.067	0	0.2848	0.1072
CE608	0.0424	-0.1672	0.0855	-0.1924	0.0122	0.0104	0.0693	0	-0.0239	-0.1263	-0.0115	-0.0876	-0.0636	0.0302	-0.1551	0.1128	0.0467	-0.0281	-0.0519	-0.0539	-0.0624	-0.171	0.0567	0.0284	-0.8591	-0.8458	-0.1586	-0.1947	0.0239	-0.1616	0.0009	-0.193	-0.4676	0.0495	-0.3226	-0.0403	-0.0634	-0.0226	-0.0202	-1.4857	-1.1793	0.067	0.1158	0.1233	-0.0096	0.0713	-0.102	-0.1649	-0.4701
CE609	-0.5519	-0.3455	-0.2083	-0.3728	-0.0974	-0.1411	-0.0953	-0.2442	-0.3029	-0.0806	0.0179	-0.1432	0.03	0.0379	0.0497	-0.0528	-0.0957	-0.0633	-0.1147	-0.1055	-0.046	-0.1789	0.0089	-0.1086	-0.7002	-0.9465	-0.1436	-0.1825	-0.0082	-0.2462	-0.0393	-0.2806	-0.2783	-0.062	-0.1504	-0.3871	-0.0592	-0.2209	-0.3018	-1.2773	-0.9691	0.0286	0.0007	0.067	0.2308	-0.0141	-0.2332	0.2099	-0.1051
CE615	-0.8786	-0.544	-0.3492	-1.0545	-0.0416	-0.1801	-0.3199	-0.3975	-0.512	-0.4021	-0.2686	-0.1479	0.034	-0.0714	-0.183	-0.2996	-0.2396	-0.1726	-0.1874	-0.2047	-0.2736	-0.1581	0.0847	0.0024	0.3519	0.3708	0.1592	0.1545	0.1181	0.1069	0.1526	-0.0203	0.1458	0.1115	-0.1753	-0.1948	-0.1664	-0.3279	-0.3745	-0.5409	-0.3541	0.0892	0.0095	0.0566	-0.9697	0.0046	-0.1069	-0.6912	0.1804
CE624	-0.6868	-0.2341	-0.1689	-0.5802	-0.0725	-0.0288	-0.1094	-0.2355	-0.0773	-0.1062	-0.0749	-0.2444	-0.0336	-0.0582	-0.0357	-0.276	-0.2091	-0.0736	-0.1489	-0.0426	-0.2733	-0.2455	-0.0798	-0.1058	0.3638	0.4606	0.1416	0.071	0.0437	0.0637	-0.0049	-0.1831	0.2125	-0.0122	-0.2817	-0.1161	-0.1022	-0.2303	-0.1019	-0.8147	-0.5327	0.1048	0.0516	0.0486	0.3549	0.0242	-0.1199	0.1723	-0.1526
CE628	-0.6395	-0.2296	-0.1953	-0.4436	0.0176	-0.1078	-0.0635	-0.1793	-0.2493	-0.0339	-0.1462	-0.2553	0.0429	0.0006	-0.1359	0.0778	-0.0361	0.1423	-0.0718	-0.122	0.0073	0.0033	-0.1298	-0.0621	-0.7005	-0.8392	-0.1147	-0.0946	0.1477	-0.118	-0.0124	-0.3191	-0.2998	0.018	-0.101	-0.2004	0.0178	0.0836	0.1167	-0.1276	-0.1741	0.0232	0.1829	0.1595	-0.084	0.0669	0.1553	-0.1937	-0.1415
CE630	-0.0417	0	0.035	0.0698	-0.003	0.0747	-0.0899	-0.0618	-0.2508	-0.2084	-0.0208	-0.0085	0.1079	0.0709	-0.0331	0.1009	0.0125	0	0.2263	0.0344	-0.0656	-0.1563	0.1584	0.0516	0.4475	0.438	0.2346	0.1785	0.1967	0.1522	0.1424	-0.0829	0.2553	0.0736	0.0088	-0.1666	-0.1762	-0.1554	-0.0945	0.469	0.4763	0.1489	0.1216	0.0664	-0.5191	0.1323	0.0835	-0.4709	0.1972
CE631	-0.1565	-0.1458	-0.2166	0.1014	-0.0145	-0.1097	-0.1593	-0.0662	0.1137	-0.1158	-0.0224	-0.0595	0.1304	0	0	0.0038	-0.1246	-0.0378	0.0727	0.1276	0.1351	0.1521	-0.0394	-0.003	-0.6467	-0.5828	-0.1024	-0.1248	0.0016	0	-0.0517	-0.1417	-0.1257	-0.0412	-0.0526	-0.2941	-0.1455	-0.0352	0.1484	-1.2799	-1.262	0.0881	0.0666	0.0175	0.2357	0.0626	-1.1826	0.2218	0.2222
CE632	-0.4246	-0.2863	-0.0379	-0.3479	0.011	0.1404	-0.0692	-0.0176	-0.0834	-0.0052	-0.0022	0	0.1244	0.0712	-0.0171	0.1156	0.076	0.1096	-0.0449	-0.0128	-0.0823	-0.0688	-0.0484	0.0568	-0.8571	-0.8425	-0.0778	-0.1984	0.1068	-0.1728	0.0232	-0.1121	-0.3985	0.0454	-0.0956	-0.0428	0.0114	-0.0924	-0.1411	0.453	0.3053	0.0424	0.1072	0.1151	-0.5537	0.0891	-0.035	-0.7672	0.2691
CE633	-0.4404	-0.4763	-0.4195	-0.0073	-0.0224	0.0239	-0.1489	-0.3379	-0.3807	-0.2312	-0.2881	-0.2134	-0.3857	-0.3177	-0.1077	-0.271	-0.2511	0.044	0.0486	-0.1389	-0.0902	-0.0411	0.2494	0.1267	0.4442	0.3264	0.1153	0.2065	-0.0707	0.0524	-0.0709	-0.2096	0.1894	-0.1611	-0.1031	-0.1492	-0.2614	-0.2232	0.0171	-0.006	0.2054	0.0915	-0.0704	-0.2266	0.031	-0.0376	-0.0539	-0.6495	-0.0478
CE635	-0.2117	-0.4048	-0.3001	-0.2449	-0.1095	-0.2361	-0.1869	-0.4936	-0.5131	-0.1344	0	-0.3807	0.0536	-0.1963	-0.1265	-0.4297	-0.2756	-0.1454	0.0206	-0.2499	-0.3112	-0.1303	-0.1213	-0.235	-0.478	-0.6835	-0.2508	0.0678	-0.3064	-0.3585	-0.1245	-0.2365	-0.0278	-0.1272	-0.1372	-0.154	-0.318	-0.3647	-0.1521	-0.2551	-0.135	0.187	-0.1435	-0.223	-0.1499	-0.0867	-0.0108	-0.5915	-0.2105
CE636	-0.2381	-0.3011	-0.1595	-0.5147	0.0583	0.0887	-0.2039	-0.2657	-0.0758	0.0127	0.1203	-0.0023	0.1497	-0.1079	0.0375	-0.0909	-0.1165	0.2577	0.1477	0.1033	-0.0805	-0.2499	0.3474	0.2083	0.4584	0.3394	0.1963	0.2578	0.0575	0.1019	0.0756	-0.001	0.38	0.0742	0.2057	-0.0125	-0.0043	0.0747	0.1689	-0.9766	-0.7758	0.1282	-0.0662	0.0614	-0.2087	0.1177	0	0.2483	0.3571
CE639	-0.5284	-0.3195	-0.0967	-0.3943	-0.1424	0.0635	-0.087	0	-0.3238	-0.1215	-0.0812	-0.2326	-0.1238	-0.0254	-0.0402	0.0915	-0.0526	-0.0378	-0.1813	-0.1126	-0.2449	0.0076	0.0566	0.006	-0.835	-0.9098	-0.2054	-0.3277	-0.0514	-0.2654	-0.1037	-0.1802	-0.2314	0.0404	-0.0276	-0.1914	-0.2183	-0.0679	-0.0318	-1.1042	-0.6971	0.1791	-0.0061	-0.0029	0.3887	0.0009	-0.1626	0.3427	-0.0395
CE642	-0.2497	-0.254	-0.0334	-0.1566	0.1501	-0.3657	-0.008	-0.1406	0.1285	-0.1457	-0.016	0.0268	0.0675	0.1037	0.0017	0.1151	0.1972	0.2233	0.2269	0.0789	0.0371	-0.129	0.1497	0.001	-0.4554	-0.7456	0.0213	0.0375	0.1002	-0.1591	0.0223	-0.0412	-0.0338	0.0911	0.0552	0.1523	0.0287	0.0168	0.1479	-0.059	-0.0058	0.1442	0.1048	0.062	-0.6922	-0.0108	-0.1245	-0.3763	0.2237
CE648	0.025	-0.3139	-0.1479	-0.1414	-0.0592	-0.0266	-0.0671	-0.1374	0.0328	-0.0285	-0.0317	-0.108	0.0689	0.1078	0.0347	0.1129	-0.0214	-0.0223	-0.0348	-0.1024	-0.0416	-0.1905	0.0461	0.1029	-0.6603	-0.8109	-0.0642	-0.2231	0.0991	-0.1438	-0.0638	-0.1848	-0.334	0.1201	-0.2368	-0.0336	0.0715	0.0479	0.0676	-1.0383	-0.7584	0.1605	0.1192	0.1443	0.1045	0.0367	-0.1763	-0.0017	-0.2693
CE651	-0.4243	-0.2432	-0.0652	-0.3821	0.0755	0.063	0.0662	-0.4616	0.0978	-0.3373	-0.3519	-0.0409	0.0664	-0.0168	-0.0039	0.0144	0.0686	0.1074	-0.1394	-0.0201	0.0454	-0.0792	-0.0424	-0.012	-0.8249	-0.7507	-0.0291	-0.1567	0.1558	-0.0636	0.0572	-0.088	-0.3638	0.1151	-0.0881	-0.0816	-0.0619	-0.277	-0.1945	-0.1932	-0.2489	0.0366	0.0484	0.1653	-0.3275	-0.0105	0.0588	-0.6129	-0.1695
CE653	0.1763	-0.19	-0.1278	0.0941	0.0376	-0.3333	-0.1201	-0.5728	0.0888	-0.0043	0.0046	-0.1083	0.103	0.0384	-0.1034	0.1351	0.0787	0.1151	0.0757	0.0068	0.0072	-0.1994	-0.0579	-0.1094	0.3234	0.4673	0.1671	0.0981	0.1164	0.1732	0.0243	-0.03	0.2022	0.0103	0.063	0.0214	-0.036	-0.2399	-0.1939	-0.1546	-0.2908	0.0256	0.0601	0.0526	-0.2698	0.0371	0.0371	-1.0114	-0.2419
CE656	0.2168	-0.4041	-0.3183	-0.0599	-0.0845	-0.1692	-0.1658	0.0114	-0.1635	-0.1797	-0.183	-0.3502	-0.0194	-0.2227	-0.2369	-0.2562	-0.1522	-0.1539	0.0895	-0.1581	-0.155	-0.0526	-0.0853	-0.2098	-0.5241	-0.5585	-0.1947	-0.1854	-0.215	-0.1719	-0.1304	-0.005	-0.088	0.0038	-0.0475	-0.1554	-0.2783	-0.3272	-0.2188	0.5469	0.6617	-0.0144	-0.1846	-0.2353	-1.1913	-0.0525	-0.0577	-0.4442	0.5665
CE658	-0.4554	-0.2064	-0.005	-0.1201	0.1345	-0.0419	0.0488	0.1105	-0.1543	-0.0774	-0.1793	0.0082	0.1223	0.1083	-0.0011	0.1146	0.114	0.1775	-0.2017	-0.0265	-0.0373	-0.03	-0.032	-0.0969	-0.5978	-0.7185	-0.0651	-0.1522	0.0844	-0.0902	-0.0308	-0.1358	-0.2593	0.0121	-0.1012	-0.0232	-0.2053	-0.0888	-0.034	-0.2568	-0.3163	0.0321	0.0945	0.0272	-0.1358	0.0582	0.2121	-0.5719	0.0073
CE659	-0.3959	-0.3117	-0.1656	-0.2383	0.0907	-0.4441	-0.0656	-0.156	-0.1761	-0.4443	-0.1916	-0.1215	0.2125	0.029	-0.1553	-0.1272	-0.1577	-0.125	-0.112	-0.0935	-0.0332	-0.1039	-0.1943	-0.2155	-0.885	-0.7945	-0.0898	-0.1524	0.0467	-0.1122	0.0392	-0.094	-0.4054	0.143	-0.2343	-0.0675	-0.1875	-0.3916	-0.315	-0.4522	-0.6029	0.0362	0.0805	0.0499	-0.2756	0.0299	0.1325	-0.7284	-0.2823
CE660	-0.4361	-0.1753	-0.1878	-0.4144	0.0541	-0.4345	0.0235	-0.151	-0.0399	-0.0988	0.0468	0.0129	-0.1304	-0.0896	-0.0947	-0.0676	0.0001	-0.1399	0.0061	-0.0703	0.246	-0.2609	-0.0941	-0.0637	-0.7699	-0.7466	-0.0732	-0.108	0.0756	-0.1487	0.0742	-0.1798	-0.2975	0.0232	-0.2353	-0.1453	0.0373	-0.0658	-0.1062	-1.2057	-0.9992	0.1319	-0.0343	0.0087	0.309	-0.0098	-0.1367	0.371	0.0049
CE663	-0.1399	-0.1377	-0.2063	-0.4613	-0.0817	-0.7276	-0.5293	-0.0695	-0.1051	-0.0465	-0.279	-0.0577	0.3472	-0.4853	-0.2031	-0.1885	0.1443	0.2961	0.2141	-0.0039	-0.0887	-0.0561	0.0769	-0.1806	-0.1244	-0.342	0.0055	0.3373	-0.4601	-0.1658	-0.0611	-0.1013	0.0733	-0.2003	-0.0647	0.11	-0.2251	-0.3772	0.1187	-0.2727	0.0457	0.1806	-0.0641	-0.2844	-0.5317	-0.046	-0.207	-0.188	0.0898
CE664	-0.2833	-0.164	-0.0672	-0.1167	-0.0516	-0.548	-0.1042	0.2033	-0.117	-0.037	0.0407	-0.2173	0.0244	0.0333	-0.1316	-0.0388	-0.0397	0	-0.1629	-0.0454	0.0575	-0.2007	-0.1609	-0.0501	0.3046	0.4479	0.0884	-0.0372	0.1051	0.1011	-0.0248	0.004	0.2191	0.0396	0.1175	0.0043	-0.1336	-0.2086	-0.1473	-1.3771	-1.2122	0.0504	0.1343	0.1474	0.3001	-0.0023	-0.0242	0.3138	-0.1419
CE666	0	-0.2898	-0.1733	-0.2906	-0.0137	-0.3842	-0.1266	0.0112	-0.2924	-0.2192	0.0054	-0.1321	0.1617	-0.0789	-0.2534	-0.1122	-0.2491	-0.0871	-0.0702	-0.0403	-0.2017	-0.2087	-0.0193	0.014	0.3066	0.3563	0.035	-0.0092	0.0119	0.0385	0.0071	-0.0412	0.0842	-0.0661	-0.1913	-0.0853	-0.0865	-0.0103	-0.0973	-1.2912	-1.0526	0.1916	0.0627	0.1244	0.1079	-0.0532	-0.4451	0.2013	0.1305
CE667	-0.2985	-0.1322	0.0645	-0.464	0.0852	-0.0336	0.0701	0.0586	-0.2441	-0.1555	-0.0884	-0.1525	0.0324	0.0406	-0.165	0.0536	0.0714	0.0674	-0.1141	-0.011	-0.0511	-0.2585	0.0475	0.0953	0.3444	0.4337	0.1514	0.0468	0.074	0.093	0.059	0.007	0.1894	0.0732	-0.1124	0.016	-0.0368	-0.0158	0.011	0.0386	-0.0585	0.1451	0.0781	0.0239	-0.6677	0.1054	-0.0452	-0.8883	-0.1377
CE668	-0.22	-0.1318	-0.0376	-0.1889	0.0272	0.0163	-0.0354	-0.4948	0.0379	-0.0563	0.0934	-0.2153	-0.0189	0.0456	0.1489	0.1422	0.0461	0	-0.1648	-0.0626	-0.0057	0.1172	-0.089	-0.0807	-0.68	-0.8995	-0.2109	-0.3327	0.0206	-0.1981	-0.096	-0.031	-0.2409	-0.0266	0.0007	0.0654	-0.024	-0.1261	-0.2432	-0.0247	-0.1478	-0.1463	0.0401	0.1302	-0.956	-0.0012	-0.0802	-0.7492	0.2185
CE669	-0.0499	-0.1116	-0.0473	-0.0914	0.1214	0.0784	0.0778	0.2848	0.0399	0.1009	0.0256	-0.0551	0.165	0.1433	0.1028	0.1836	0.1458	0	-0.1255	-0.0379	-0.0302	-0.1287	-0.065	-0.0415	-0.6866	-0.6035	0.0271	-0.03	0.1818	0.0386	0.1139	0.1062	-0.0811	0.1552	0.1188	0.0035	-0.0364	-0.0907	-0.0407	0.2011	0.1569	0.0838	0.1375	0.0794	-0.2483	0.0837	0.0738	-0.9016	0
CE673	-0.1312	-0.1285	-0.0836	-0.1153	0.001	0.0709	-0.0596	-0.4261	0.1166	0.044	0.1075	-0.0597	0.1663	0.1156	-0.1015	-0.0885	-0.1007	-0.0846	-0.0035	0.0081	0.1552	-0.1434	0.0122	0.0826	0.3591	0.526	0.2127	0.0085	0.1527	0.2555	-0.0057	0.0931	0.2444	0.059	0.206	-0.0689	-0.001	0.0654	0.0279	0.1154	0.0109	-0.0738	0.0333	0.106	-0.5094	0.0677	0.0032	-0.6463	-0.1317
CE674	-0.1884	-0.1442	-0.1578	0.1072	0.084	-0.0222	0.05	-0.1225	-0.0202	-0.1117	-0.0315	-0.1705	0.0954	0.0251	-0.1238	-0.0159	-0.0822	-0.1828	-0.0273	-0.055	-0.0443	-0.0264	-0.0709	-0.0196	-0.8042	-0.9009	-0.0978	-0.2161	0.0999	-0.089	-0.0074	-0.1724	-0.4474	0.0495	-0.1382	-0.0284	-0.1369	-0.1279	-0.0723	-1.6209	-1.6139	-0.0195	0.1387	0.0992	0.4541	0.0127	-0.6011	0.31	-0.1796
CE675	-0.4255	-0.8303	-0.4964	-0.2552	0.0486	-0.2335	-0.05	-0.5967	-0.7111	-0.0952	-0.0705	-0.2798	0.0331	-0.069	-0.1142	-0.146	-0.2343	0.1585	-0.0478	-0.2678	-0.2562	-0.1178	0.5137	0.4897	0.0536	-0.2111	-0.4426	-0.2459	-0.6711	-0.2646	-0.5807	-0.451	-0.1754	-0.4637	-0.3406	-0.2971	-0.5008	0.0168	0.007	-1.2307	-1.1268	0.0297	-0.2824	-0.3503	0.5815	0.1365	-0.5985	0.3981	-0.0364
CE680	-0.2297	-0.147	-0.1468	-0.0411	0.0814	-0.6244	0.0227	-0.1729	-0.2888	-0.0142	0.0821	-0.1152	-0.0461	-0.0182	-0.0231	-0.265	-0.2942	-0.4089	-0.0885	-0.0334	-0.1962	-0.1483	0.1519	0.0785	0.3221	0.4223	0.0969	-0.0091	0.0703	0.1324	0.0333	-0.083	0.0714	-0.0746	-0.0557	-0.061	-0.0561	-0.2754	-0.3187	-1.5211	-1.4163	0.0735	0.0436	0.0219	0.4949	0.0353	-0.224	0.2975	0.062
CE681	-0.3768	-0.0763	0.0405	-0.0141	0.0847	-0.2307	0.0535	-0.3986	0.0948	0.056	0.1637	0.2119	0.1465	-0.0167	0.1303	0.0237	0.0615	0.0645	-0.0029	0.0907	-0.0024	-0.2787	0.2632	-0.0197	-0.692	-0.6942	-0.0182	-0.1304	0.1406	-0.0745	0.0381	-0.1254	-0.1843	0.0999	-0.0247	0.0412	0.0181	0.0399	0.0418	-1.3402	-1.4768	-0.031	0.0276	-0.047	0.2691	0.0905	-0.7045	0.1833	0.2386
CE685	0.0646	-0.0152	-0.0428	-0.0958	-0.047	0.2444	0.0352	-0.0387	0.0451	0.0013	0.0591	-0.0653	0.1312	0.0406	0.0836	-0.0694	-0.1223	-0.0387	-0.0641	0.0225	-0.1313	0.0152	0.0686	0.0822	0.3513	0.5018	0.1215	0.1053	0.1067	0.1345	0.2016	0.0377	0.282	0.0459	0.0453	0.0792	0.0093	0.1249	0.1173	0.1334	0.1384	-0.0959	0.0206	0.0152	-0.2971	0.0117	0.0278	-0.75	-0.1115
CE688	-0.3177	-0.1462	-0.1482	-0.3983	-0.1086	-0.0847	-0.1832	-0.0493	-0.1614	-0.2578	-0.0768	-0.0577	-0.1378	0.1129	0.0477	-0.1378	-0.0888	-0.2559	0.166	-0.0093	-0.0737	-0.057	-0.1403	-0.0532	0.2809	0.4124	0.1863	0.0763	0.1978	0.1664	-0.0131	0.0225	0.1111	0.0638	-0.0206	0.3326	0.0853	0.0836	0.0195	-0.083	0.0286	-0.0761	0.0095	0.0383	-0.5136	-0.0532	0.0609	-0.769	-0.2342
CE689	-0.1354	-0.0821	-0.0135	-0.1301	0.2228	-0.317	0.0529	0.1457	-0.1169	0.095	0.0448	-0.1019	0.0721	-0.0005	0.1235	-0.0116	0.0443	-0.0014	-0.0035	0.0879	0.0316	-0.2195	-0.1808	-0.0742	-0.5635	-0.6018	0.023	-0.0508	0.1889	-0.0029	0.1084	-0.0134	-0.1155	0.0676	0.0754	0.0564	-0.0617	-0.0887	-0.06	-0.4991	-0.5292	0.0154	0.1522	0.0311	-0.3261	0.1191	-0.0192	-0.8673	-0.2286
CE694	-0.0132	-0.1679	0.0152	0.048	0.0532	-0.0229	-0.0076	-0.5704	0.0863	-0.1094	-0.134	-0.3067	-0.2235	0.022	-0.1744	-0.3611	-0.362	0	-0.1761	-0.1557	0.0053	-0.0168	-0.1156	-0.0305	0.2602	0.4201	0.0416	-0.0957	0.0782	0.0777	-0.0952	-0.1473	0.0743	-0.0131	-0.1805	0.0428	-0.1899	-0.3523	-0.2885	0.0357	-0.0779	-0.0798	0.0337	0.0105	-0.4888	-0.0056	-0.0225	-1.0407	-0.0805
CE696	0	0.0103	0.1375	-0.4067	0.1371	0.0767	0.1455	0.1062	0.1868	0.0614	0.1529	0.0334	0.1232	0.0934	0.2278	-0.0699	-0.0175	0.0911	-0.1054	0.1555	0.2115	0.0408	0.1408	0.1889	0.3069	0.4118	0.1401	0.0483	0.1722	0.15	0.1301	0.1429	0.2457	0.062	0.2919	0.0864	0.2043	0.1943	0.092	-1.3159	-1.2465	0.0752	0.0713	0.1791	0.0802	0.0896	-0.4893	0.0434	-0.2375
CE697	-0.2757	-0.1542	0.0089	-0.3969	0.0742	-0.0198	-0.0213	-0.5811	0.0812	-0.1785	-0.0541	-0.0299	0.2531	0.0604	-0.1758	-0.1263	0.0033	-0.1329	-0.1013	-0.0179	0.0405	-0.011	0.032	0.074	-0.6362	-0.8291	-0.0617	-0.203	0.0748	-0.1061	-0.0507	0.0835	-0.0912	0.0824	0.1649	0.0149	0.0942	-0.0562	-0.0013	-1.2697	-1.061	0.0468	-0.0082	0.0872	0.0869	0.0269	-0.3162	0.0202	-0.3915
CE698	-0.4988	-0.3396	-0.4005	-0.3323	-0.1651	-0.2368	-0.1754	-0.6192	-0.1368	0.1094	0.1887	-0.2062	0.3251	-0.1414	-0.2181	-0.1278	-0.4219	0	0.0359	-0.0119	-0.0179	-0.2223	0.0426	0.0087	0.2061	0.2447	-0.0239	-0.1111	-0.0394	-0.0399	-0.0825	-0.1412	0.0217	-0.1636	-0.0302	-0.0834	-0.3636	-0.455	-0.2403	-0.1335	-0.1311	0.0205	-0.1397	0.0017	-0.5044	-0.0025	-0.0197	-0.615	-0.1036
CE702	0.0582	-0.0652	-0.03	-0.1029	0.1577	0.0645	-0.0372	0.2017	-0.1065	0.1401	0.1763	-0.1759	0.3664	0.0504	0.0489	0.0574	-0.0141	-0.255	-0.0594	0.0558	-0.0883	0.0069	-0.0977	-0.0303	-0.7375	-0.6847	-0.0495	-0.1884	0.1659	-0.0592	0.0798	0.0909	-0.2364	0.1292	0.0312	0.0453	0.0693	-0.2512	-0.286	0.4011	0.3734	-0.145	0.0547	0.073	-0.8006	0.054	-0.0871	-0.9578	0.1163
CE709	-0.4215	-0.073	-0.088	-0.2263	0.0795	-0.5183	-0.1213	-0.206	-0.297	0.0205	0.0367	-0.2146	0.0629	0.0366	-0.2268	-0.4182	-0.2332	-0.0487	0.0095	0.0631	0.0739	-0.009	-0.0569	-0.1376	0.2966	0.468	0.1367	-0.0443	0.1562	0.1751	-0.0828	-0.0046	0.2281	-0.0372	-0.0765	0.0527	0.0016	0.0592	0.0251	-0.4786	-0.5745	0.0004	0.0988	0.1363	-0.1511	-0.082	0.2032	-0.6672	-0.2382
CE712	-0.7468	-0.2255	-0.2399	-0.5125	-0.2841	0.0796	-0.0891	-0.0199	-0.1148	-0.1843	-0.1041	-0.4288	0.0174	0.0167	-0.1961	-0.1263	-0.1787	-0.5036	-0.1102	-0.1059	-0.1175	-0.0078	-0.0965	-0.0546	0.3239	0.4664	0.0689	-0.0681	0.0017	0.0431	-0.1195	0.0607	0.2471	0.0217	0.0078	-0.0624	-0.1647	-0.0799	0.0166	-0.0696	-0.1722	-0.0568	0.0399	0.0006	-0.3058	-0.0672	0.0705	-0.6655	-0.1977
CE714	-0.2791	-0.302	-0.2751	-0.4267	-0.2298	0.0289	-0.1816	-0.5266	-0.2193	-0.1856	-0.0239	-0.2704	0.2371	-0.0847	-0.1823	-0.0921	-0.1895	-0.0334	-0.1895	-0.0339	-0.05	-0.2306	0.0924	0.0006	0.0383	0.1714	-0.0434	-0.144	-0.0544	-0.1427	-0.0566	-0.1313	0.0857	-0.1675	-0.125	-0.1112	-0.2017	-0.1606	-0.2778	-0.8817	-0.5203	0	0.1124	-0.0218	0.2659	0.1099	0	0.2641	0.2795
CE715	-0.0462	-0.1305	-0.1125	-0.1551	0.0717	-0.5618	-0.0636	-0.4641	-0.0607	0.0818	0.1676	-0.1484	0.1014	-0.0563	-0.1818	-0.2719	-0.1859	-0.1958	0.0417	-0.0017	-0.0369	0.109	-0.0507	-0.1025	-0.6655	-0.7507	-0.1683	-0.1514	-0.027	-0.1364	-0.0029	-0.0474	-0.1694	-0.076	-0.0838	-0.0367	0.021	-0.2121	-0.3051	0.3591	0.356	0.0071	0.0131	0.0133	-0.6038	-0.0273	-0.0541	-0.8677	0.0024
CE717	-0.6433	-0.1129	-0.1372	-0.6274	0.0177	-0.061	-0.0182	0.1384	-0.0706	-0.0875	0.0406	-0.157	0.0305	-0.0194	-0.0742	-0.1464	-0.2518	-0.1189	-0.057	0.0178	-0.0805	-0.2632	-0.03	-0.034	0.3243	0.4723	0.1561	0.0687	0.1541	0.1752	0.1416	-0.0452	0.1874	-0.0122	-0.0357	-0.0771	-0.0878	-0.2433	-0.389	-1.0847	-0.9346	-0.1682	0.0314	0.0836	0.1463	-0.0273	-0.6479	0.1446	0.1238
CE721	-0.3295	-0.1222	-0.016	-0.1627	0.029	-0.1392	-0.0438	-0.3945	-0.0848	-0.2405	-0.1399	-0.218	0.3826	-0.0028	0.0175	-0.1022	-0.1216	-0.1448	-0.2461	-0.0471	-0.0085	-0.2044	-0.0613	-0.0757	0.3134	0.4966	0.157	0.0123	0.1749	0.1964	-0.0027	0.0123	0.3018	0.1484	-0.1137	-0.0414	-0.0816	0.1117	0.0236	-1.3531	-1.2333	0.0083	0.0695	0.1497	0.2193	0.0203	-0.4437	0.2192	-0.3449
CE722	-0.318	-0.1473	-0.0341	-0.236	-0.1055	0.0586	-0.0379	-0.7157	0.0092	-0.2854	-0.1931	-0.233	0.2064	0.127	-0.1012	-0.0382	-0.1552	-0.1395	-0.0022	0.0451	0.0979	-0.1207	-0.0374	-0.0519	-0.8966	-0.8639	-0.1234	-0.3076	0.0938	-0.1481	-0.1387	-0.0685	-0.245	0.0534	0.0036	-0.1092	-0.0934	-0.2377	-0.3907	-0.0388	-0.0359	-0.1447	0.0683	0.1954	-0.6188	-0.0278	-0.0509	-0.6217	-0.2179
CE723	-0.2494	-0.2195	-0.1086	-0.3649	-0.1169	-0.1761	-0.1212	-0.2753	-0.0947	-0.1932	-0.1729	-0.2194	-0.004	-0.0324	-0.1564	-0.1643	-0.333	-0.2436	-0.1916	-0.0905	-0.1527	-0.1654	0.0797	0.0016	0.2559	0.4488	0.0447	-0.0783	0.0905	0.128	-0.0328	-0.114	0.2015	0.0852	-0.203	-0.0874	0.0013	-0.001	-0.2004	-1.4435	-1.0805	-0.0762	0.0516	0.1044	0.0294	0.0723	-0.3849	0.0463	-0.227
CE724	-0.2502	-0.0424	-0.0365	0.0474	-0.0399	-0.0693	0.0085	0.1051	-0.238	-0.0271	-0.0098	-0.243	-0.0254	0.0433	-0.1542	-0.0217	-0.1565	-0.0324	0.0506	0.0656	0.0212	-0.0556	0.0067	0.0417	0.368	0.495	0.2182	0.0948	0.2378	0.1911	-0.0125	-0.0153	0.2204	0.0236	-0.0934	-0.2595	0.0445	-0.2305	-0.2701	-0.3061	-0.3602	-0.0819	0.0921	0.2363	-0.3948	-0.0967	0.1319	-0.7831	-0.3213
CE726	-0.2535	-0.1808	-0.1265	-0.6902	-0.0966	-0.0463	-0.0392	-0.5096	0.1032	-0.3247	-0.2315	-0.19	-0.1586	-0.1162	-0.0337	-0.0965	-0.108	-0.2353	-0.3917	-0.0333	-0.0722	-0.024	-0.1124	-0.1014	-0.7573	-0.9227	-0.1691	-0.2773	0.0575	-0.1595	0.0886	-0.1108	-0.4871	-0.0131	-0.1293	-0.1442	0.0087	0.0212	-0.1427	-0.2867	-0.4405	-0.0002	0.179	0.0972	-0.5458	-0.0464	0.1219	-0.9745	-0.0012
CE732	-0.4667	-0.1942	-0.156	-0.1552	-0.0529	-0.1909	-0.144	-0.5506	-0.1004	-0.1594	-0.1143	-0.2149	-0.0233	-0.0496	-0.2667	-0.2782	-0.4065	-0.2983	0.0646	-0.0267	-0.0743	-0.311	-0.1794	-0.0679	0.2869	0.4711	0.0389	-0.1718	0.0738	0.041	-0.075	-0.0433	0.1648	-0.0565	-0.0669	-0.0794	0.0323	-0.0084	-0.115	-1.0795	-0.8234	-0.1378	-0.0232	0.0411	0.2005	0.1303	-0.4891	0.2366	-0.0639
CE736	-0.3242	-0.0489	-0.0993	-0.1688	-0.0104	0.0372	0.0968	0.0783	0.079	-0.057	0.0865	-0.1755	0.481	0.0465	-0.056	0.0578	-0.1245	0.1346	0.0391	-0.0243	0.1143	-0.2236	-0.06	0.0576	-0.6043	-0.8465	-0.0572	-0.2949	0.1522	-0.1142	0.0792	-0.0141	-0.2921	0.0729	0.0028	0.0811	0.0973	0.0951	0.0391	0.1112	-0.1231	-0.0664	0.1519	0.2061	-0.9155	0.1263	0.0113	-0.7049	0.262
CE738	-0.5723	-0.2901	-0.0156	-0.2754	-0.19	-0.1061	-0.1149	-0.5725	0.1149	-0.1239	-0.038	-0.1155	0.1439	0.0719	0.1228	-0.0828	-0.1451	0.0158	-0.0498	0.197	-0.0619	-0.0642	-0.0688	-0.0752	0.3182	0.5084	0.2231	0.0021	0.1961	0.1127	0.043	0.0565	0.2932	0.0026	0.0631	0.0884	-0.0862	0.1388	-0.0257	-1.4086	-1.0148	0	0.2107	0.1571	0.2789	0.0217	0	0.2423	-0.0585
CE740	-0.1188	-0.0911	-0.1098	-0.2147	0.1249	-0.5036	-0.0245	-0.4813	-0.1345	0.137	0.2667	-0.0784	0.2064	0.091	0.1314	0.1073	0.0965	-0.0238	-0.1956	-0.0774	-0.0614	-0.3167	-0.006	-0.0139	-0.5356	-0.6654	-0.0681	-0.1522	0.0407	-0.0048	0.0409	0.1769	0.1566	0.0951	0.3271	-0.0489	0.0838	0.1845	-0.0009	-0.247	-0.4981	-0.0896	-0.0502	-0.0684	-0.8823	0.1175	-0.0598	-1.1313	0.1541
CE746	-0.4279	-0.0775	-0.0763	-0.0093	-0.0558	0.0719	0.0352	-0.5695	0.1463	-0.1101	-0.0394	-0.2263	0.0303	0.0076	-0.0963	0.1133	0.0192	-0.164	-0.123	-0.03	0.0542	0.0091	-0.1481	-0.1639	-0.9617	-0.8754	-0.1301	-0.3259	0.1181	-0.1731	-0.0901	-0.1136	-0.3619	0.0339	-0.104	0.1093	-0.0904	-0.1717	-0.1988	0.0259	-0.0573	-0.0213	0.0548	0.1041	-0.2504	-0.0645	0.1453	-0.5719	-0.093
CE747	-0.2955	0.0432	0.1356	-0.1104	0.0353	0.2766	0.0528	0.3308	-0.0036	-0.0038	0.2813	-0.0425	0.5808	0.1817	-0.06	0.0183	0.0075	0.0602	-0.2416	0.0467	0.08	-0.1223	-0.1047	-0.0307	0.3239	0.5927	0.201	-0.0237	0.2514	0.2964	0.0894	0.0217	0.2997	0.1855	-0.143	-0.0257	0.1329	-0.108	-0.1925	-0.4534	-0.6873	-0.0496	0.1941	0.2067	-0.7262	0.0398	-0.5828	-0.9499	-0.3646
CE752	-0.3646	-0.1901	-0.1892	-0.3094	0.0742	-0.0526	-0.1476	-0.365	-0.0789	-0.0528	0.1061	-0.1404	0.0728	0.0179	-0.1253	-0.4668	-0.369	0.0261	-0.0433	-0.0365	-0.0169	-0.1751	0.0343	0.0245	0.307	0.4178	0.0937	-0.0742	0.1115	0.1151	-0.0181	0.1133	0.3092	0.0705	0.1918	-0.0849	-0.1728	-0.1464	-0.13	-0.0071	-0.2052	-0.0339	0.099	0.1607	-0.5452	0.0685	-0.0079	-0.8956	-0.1367
CE755	-0.4025	-0.0772	-0.0163	-0.3743	0.1908	-0.5112	-0.0238	-0.074	0.2013	-0.0697	0.0872	-0.1132	0.1292	0.0518	-0.0322	0.0345	-0.0679	-0.1572	0.046	0.0703	-0.1592	-0.2751	-0.1135	0.13	-0.6685	-0.7314	-0.017	-0.2	0.2657	-0.0569	0.1059	-0.1828	-0.5123	0.1725	-0.4238	0.0501	0.0729	-0.0587	-0.2708	-1.4246	-1.1735	0.0512	0.2498	0.2439	0.0311	0.0603	-0.6825	0.2705	0.1893
CE756	-0.0254	-0.0879	-0.0182	0.0122	0.0846	-0.0264	-0.0086	-0.4881	0.1454	-0.0857	0.0176	-0.1083	0.115	0.1117	-0.039	0.1302	0.1168	0.0407	-0.0713	0.0058	-0.0969	-0.31	-0.0961	0.0505	0.3367	0.4872	0.1859	0.0207	0.2417	0.1651	0.0585	0.2217	0.3283	0.142	0.2398	-0.5298	-0.0515	-0.1604	-0.2445	-0.2301	-0.4447	-0.0238	0.0865	0.1778	-0.5657	0.0495	0.0235	-0.9289	-0.4483
CE761	-0.1037	-0.2648	-0.2264	-0.4137	-0.0386	-0.1766	-0.0519	-0.1717	-0.2924	-0.4662	-0.19	-0.2463	0.106	-0.0621	-0.01	-0.0998	-0.1713	-0.2209	-0.2708	0.0036	-0.0395	-0.2963	-0.1732	-0.0795	0.2856	0.552	0.0831	-0.0807	0.1187	0.1608	-0.0138	-0.0358	0.2315	0.0502	-0.2925	-0.2347	-0.1352	-0.2988	-0.2558	-1.0162	-1.2749	0.0299	0.1922	0.022	0.282	0.027	0.1833	0.2328	0.0218
CE765	-0.4994	-0.2931	-0.241	-0.5268	-0.0171	-0.0875	-0.0872	-0.7402	-0.058	-0.3423	-0.0771	-0.2569	0.1039	0.0484	0.1211	0.0318	-0.0306	-0.2163	-0.3877	-0.1256	-0.124	-0.0668	0.0416	-0.0064	0.3122	0.3807	0.0804	0.0292	0.0368	0.0438	0.018	-0.0067	0.2399	-0.0258	0.1275	-0.1248	-0.1079	-0.048	-0.1927	-1.2668	-0.9742	-0.0429	0.0938	0.1316	0.1108	0.0057	-0.2964	0.1272	0.0958
CE769	-0.1758	-0.511	-0.2939	-0.2073	-0.0492	-0.0727	-0.1215	-0.1959	-0.2751	-0.0452	0.0199	-0.0955	0.0138	-0.0462	-0.1329	-0.2769	-0.2352	-0.4866	-0.0339	-0.0059	-0.1169	-0.3879	0.0315	0.0416	0.3761	0.4752	0.1854	0.0543	0.1248	0.145	0.1142	-0.1091	0.2257	0.0237	-0.1187	-0.1432	-0.0135	-0.1703	-0.1203	-1.4149	-1.3274	0.1684	0.1545	0.1067	-0.1984	-0.072	0.0295	0.0932	-0.2532
CE778	-0.5036	-0.3975	-0.1932	-0.1917	-0.131	0.0688	0.0071	-0.6647	-0.0272	-0.0969	0.0218	-0.0664	0.2884	-0.0006	-0.1742	-0.2903	-0.273	-0.4457	-0.1709	-0.1661	-0.1363	-0.3203	-0.1994	-0.0663	-0.8414	-0.9765	-0.172	-0.342	-0.0053	-0.1853	-0.0921	-0.3376	-0.427	-0.0513	-0.3134	-0.1732	-0.0822	-0.0174	-0.0396	-1.7254	-1.1951	0.1157	0	0	0.3704	0.0121	-0.2995	0.2715	-0.1627
CE782	-0.1774	-0.1819	-0.0922	-0.0607	0.1472	-0.3446	0.0068	-0.1481	-0.0687	-0.2241	-0.0984	-0.1003	0.0061	0.0648	-0.1116	-0.0789	-0.0494	-0.0617	-0.0756	-0.0626	0.0184	-0.0021	-0.067	-0.0214	-0.8267	-0.9419	-0.2108	-0.1967	0.0564	-0.1672	0.0532	-0.2679	-0.5423	0.0076	-0.3301	0.0266	-0.0847	-0.2275	-0.2097	-1.3253	-1.2393	0.0598	0.1779	0.1477	0.4581	-0.0183	-0.4002	0.3422	-0.0773
CE785	-0.7107	-0.3989	-0.2325	-0.7273	-0.1812	0.0741	-0.119	-0.23	-0.3315	-0.0674	-0.1918	-0.2013	-0.0192	0.0368	0.0536	-0.0204	-0.14	-0.5309	-0.1016	-0.1269	-0.1527	-0.3605	0.0315	-0.0525	0.357	0.5055	0.1514	0.0113	0.1257	0.1789	0.0516	0.0321	0.3151	0.0926	0.0842	-0.2175	-0.0337	-0.0547	-0.1091	-0.3611	-0.5043	0.2392	0.2252	0.1298	-0.5025	0.017	0.2185	-0.6787	-0.1706
[truncated: 206 more columns]

## Sheet: Protein2003
Genotypes	Prot37	Prot63	Prot89	Prot113	Prot118	Prot119	Prot124	Prot140	Prot150	Prot152	Prot153	Prot160	Prot163	Prot192	Prot193	Prot211	Prot216	Prot220	Prot238	Prot239	Prot244	Prot251	Prot270	Prot272	Prot295	Prot297	Prot306	Prot309	Prot313	Prot318	Prot325	Prot357	Prot362	Prot363	Prot366	Prot394	Prot412	Prot415	Prot420	Prot511	Prot516	Prot572	Prot596	Prot614	Prot661	Prot684	Prot690	Prot733	Prot746
CE17	0.0017	-0.1771	-0.2405	-0.3398	0.0205	-0.1214	-0.0681	-0.2514	-0.2848	-0.1634	-0.1478	-0.0233	0.076	0.0092	-0.0793	-0.0786	-0.115	-0.3255	-0.0116	-0.0279	-0.221	0.0306	0.0454	-0.0985	-0.6074	-0.7181	0.0079	0.0168	0.0198	-0.1182	0.016	-0.1088	-0.0841	0.0553	-0.0242	-0.0116	-0.1523	-0.0895	0.0723	0.3448	0.3009	0.0901	0.0092	-0.0064	-0.1467	0.09	0.0564	-0.191	0.1303
CE69	-0.329	-0.0208	0.0187	-0.5067	0.0228	-0.0245	-0.0419	-0.0706	0.0197	-0.6156	-0.2049	-0.1068	0.0712	-0.0714	0.0328	0.0617	-0.0216	0.1401	-0.1852	-0.0809	-0.2411	0.1152	-0.1316	-0.0529	-0.6106	-0.8508	-0.1068	-0.148	-0.0066	-0.0767	0.0413	-0.3254	-0.3653	-0.0067	-0.2095	-0.1521	-0.0457	0.074	0.0392	0.2685	0.0796	-0.0631	0.0383	-0.0278	-0.5498	0.0757	-0.1133	-0.3313	0.2037
CE84	-0.4149	-0.1723	0.1393	-0.6781	-0.0773	0.2667	-0.0648	-0.0992	0.0722	-0.145	-0.1786	0.0076	-0.1579	0.0292	-0.0906	0.1025	0.0836	0.1298	-0.2	-0.0381	-0.0506	-0.0315	0.0988	0.1039	-0.7184	-0.9557	-0.0824	0	0.1117	-0.0251	0.1517	-0.2377	-0.318	0.2248	-0.1422	-0.0606	0.0088	0.1521	-0.1168	-1.0124	-1.0285	0.0427	0.0511	0.0069	0.039	0.1997	0.2591	0.1211	0.1473
CE110	-0.0543	-0.3457	0.0865	-0.4706	0.2747	-0.3855	-0.0261	-0.0458	0.028	-0.0914	-0.0768	0.126	-0.1317	0.1729	0.0148	0.1081	0.1771	-0.1361	-0.1659	-0.1735	-0.0276	0.0585	0.0387	0.1452	-0.7853	-0.9301	-0.1253	-0.0808	0.0387	-0.2175	0.223	-0.1444	-0.1674	0.173	-0.0643	0.0123	0.0256	0.0911	-0.0002	0.3598	0.1598	0.0654	0.1574	-0.1527	-0.4765	0.2554	-0.2134	-0.8707	0.132
CE141	-0.1519	-0.1535	-0.0426	-0.2857	0.0965	-0.5517	-0.0812	-0.0261	-0.1632	-0.0004	-0.1147	-0.128	-0.1952	-0.0157	0.0441	-0.3129	-0.1997	-0.0075	-0.1372	-0.1145	-0.2305	-0.278	0.0259	0.0021	0.419	0.4185	0.1366	0.1852	-0.0453	0.148	0.1703	-0.0632	0.2443	-0.0222	-0.1084	-0.1212	-0.16	-0.1938	-0.0665	0.3373	0.1785	0.0772	0.0755	-0.0152	-0.5007	0.0379	-0.0131	-0.8806	-0.066
CE145	-0.4873	-0.2671	-0.0807	-0.5585	0.0238	-0.0321	-0.0976	-0.1512	-0.0428	-0.1461	0.0297	-0.0771	0.2398	0.0488	0.0485	0.0896	0.0559	-0.0091	-0.3227	-0.1117	-0.1984	-0.3468	0.0718	-0.2665	0.4463	0.4892	0.1655	0.116	0.0386	0.1533	0.0661	0.0958	0.3563	0.1461	0.1595	-0.1377	-0.0961	-0.0312	-0.1258	-1.192	-0.9939	0.0237	-0.0435	-0.0319	0.0159	0.1015	0.2905	0.0536	-0.2306
CE155	-0.2264	-0.1695	0.0714	-0.3611	0.0044	0.0407	-0.0459	-0.6481	-0.0713	0.0211	-0.1314	-0.1634	0.1347	0.0427	0.0629	0.0175	0.0979	0.028	-0.0906	-0.0915	-0.1527	0.0708	0.0651	0.0489	0.3717	0.4141	0.0988	0.0466	0.0522	0.105	-0.0474	-0.0493	0.3285	0.0546	-0.0132	-0.0599	-0.1381	-0.2771	-0.2713	0.3557	0.194	-0.1064	0.0367	-0.0197	-0.5913	0.0864	-0.0335	-0.476	0.184
CE164	-0.2552	-0.1546	0.0605	-0.2925	0.0959	0.0035	0.0314	-0.2227	-0.0953	0.0799	0.0549	0.0183	0.3583	0.113	0.121	-0.0437	-0.0191	0.0203	-0.1575	-0.1265	-0.0664	-0.0335	0.0802	0.05	0.357	0.4231	0.0609	0.0969	0.0176	0.1908	0.2204	-0.0483	0.2189	0.17	-0.0371	-0.014	-0.0923	0.0621	0.0437	-1.3322	-1.1404	0.1133	0.0734	-0.0025	0.1391	0.0667	0.0264	0.1193	-0.1048
CE165	-0.5056	-0.2237	-0.0773	-0.6395	0.0407	0.092	-0.0033	0.0646	-0.2112	-0.4174	-0.1961	0.0661	0.1999	-0.0045	-0.1585	0.1034	0.0422	0.0361	-0.2274	-0.0975	-0.1599	0.0147	0.0416	-0.016	-0.6802	-0.7466	0.0205	-0.0172	0.1108	-0.0118	0.1844	-0.1378	-0.1831	0.0883	-0.0906	-0.2083	-0.0741	-0.1717	-0.1325	-1.6392	-1.7618	0.0993	0.1218	0.0955	0.3186	0.1612	-0.1434	0.3297	-0.1535
CE171	-0.0467	-0.3332	-0.2357	0.067	0.0207	-0.3946	-0.1673	-0.4302	-0.505	-0.1727	-0.0934	-0.1061	0.1921	-0.0428	-0.0827	-0.1382	-0.3608	-0.3934	-0.0057	-0.1275	-0.1838	-0.0533	0.0904	0.0282	0.4804	0.4441	0.0858	0.1087	-0.0174	0.1722	0.019	0.0298	0.3614	-0.0079	0.0858	-0.1167	-0.0858	-0.0275	0.0557	0.1038	0.0183	-0.07	-0.0718	-0.0188	-0.1459	0.0785	0.1819	-0.2198	-0.0737
CE195	-0.4533	-0.387	-0.1692	-0.2718	-0.0903	-0.7639	-0.1272	-0.5613	-0.6359	-0.0764	-0.1042	-0.2012	0.123	-0.0196	-0.0374	-0.0224	-0.2833	-0.0422	-0.1696	-0.2887	-0.2331	-0.1403	-0.013	-0.0773	-0.8152	-1.0307	-0.2456	-0.0776	-0.1826	-0.2765	-0.1059	-0.189	-0.4292	-0.0675	-0.2802	-0.2251	-0.2161	-0.3702	-0.3013	-1.3166	-1.1518	-0.0205	0.0222	-0.0369	0.3631	0.0151	0.0573	0.4252	0.0885
CE196	-0.3602	-0.2761	-0.1551	-0.5792	-0.1381	0.1914	-0.0107	-0.3163	-0.3551	-0.1875	0.0001	-0.1879	0.016	-0.1066	-0.0624	-0.1279	-0.4357	-0.2715	-0.2642	-0.1476	-0.3608	-0.1469	0.0811	0.1048	0.5043	0.4808	0.1052	0.138	-0.0507	-0.0045	0.0945	-0.134	0.3198	-0.0059	-0.0952	-0.2236	-0.1373	-0.0162	-0.0272	-0.6718	-0.5796	0.0859	0.0497	-0.056	0.3829	0.0722	0.1542	0.0916	-0.0525
CE222	-0.0095	-0.1956	-0.1141	-0.5096	0.0052	0.1804	-0.0721	-0.1834	-0.296	-0.1865	-0.2532	0.0345	-0.116	-0.1747	-0.3183	0.0306	0.1701	0.3384	-0.0782	-0.0559	-0.2494	0.092	0.0715	0.0365	-0.5481	-0.6458	-0.0022	0.1626	-0.1348	-0.1189	0.1304	0.1043	0.1388	0.1168	0.1283	-0.1001	-0.0776	-0.0007	0.0412	0.8174	0.9041	0.1362	-0.1507	-0.3101	-0.5209	0.0638	0.006	-0.4445	0.3592
CE276	-0.2396	-0.3283	-0.1185	-0.4202	-0.055	0.0561	-0.1116	-0.3477	-0.4587	-0.129	-0.1316	-0.2185	-0.0179	-0.029	-0.171	-0.1812	-0.1696	-0.0731	-0.1047	-0.2818	-0.1921	-0.1332	-0.1031	0.0501	-0.7288	-0.9226	-0.081	-0.0592	-0.0096	-0.2278	0.0073	-0.1489	-0.3166	0.0123	-0.3235	-0.3134	-0.2109	-0.4253	-0.4403	0.2212	0.2215	-0.1441	0.069	-0.0742	-0.7764	0.0262	-0.2681	-0.2836	0.446
CE277	-0.1657	-0.1781	-0.0557	-0.4512	0.091	0.2601	0.0639	-0.0715	-0.1449	-0.2211	-0.2238	0.1138	0.1853	0.0306	0.0738	0.0685	-0.0525	-0.2607	0.0323	-0.0814	-0.2303	0.07	0.0939	0.0491	-0.577	-0.6643	0.0153	0.0475	0.0598	-0.1303	0.1528	-0.0988	-0.1031	0.1171	-0.0759	-0.1094	0.0059	0.0158	0.1163	-1.0669	-0.9202	0.163	0.0898	0.0232	0.2191	0.2017	-0.0099	0.1879	0.0813
CE602	-0.3985	-0.1163	0.0493	-0.4713	0.1747	-0.4941	0.0275	-0.1277	0.0054	-0.0532	0.1043	0.0239	-0.0439	-0.002	0.0859	0.0404	0.1014	-0.0537	-0.2349	0.0543	-0.0496	-0.254	0.0469	0.0305	-0.8272	-0.9368	-0.0952	-0.1606	0.0864	-0.043	0.0808	-0.1283	-0.4273	0.0468	-0.1432	-0.0632	-0.0456	-0.2446	-0.3416	-1.6443	-1.0336	-0.1062	0.0461	0.0207	0.1019	0.0905	0.0718	0.0168	0.1921
CE603	-0.2943	-0.0855	-0.1621	-0.39	-0.0749	0.2238	0.0452	-0.0702	0.0589	-0.071	-0.0231	-0.0369	-0.0456	0.0389	0.1156	-0.2183	-0.0796	0.1559	-0.2663	-0.0325	-0.1426	0.003	0.0001	0.0227	0.3863	0.5556	0.215	0.0838	0.1744	0.21	0.0106	0.125	0.3146	0.0754	0.1121	-0.0615	-0.0014	-0.0164	-0.0952	0.3506	0.2123	-0.0472	0.0255	-0.0022	-0.6815	0.0508	0.0946	-0.7814	-0.1494
CE604	-0.1573	-0.1831	-0.0357	-0.2362	-0.0014	-0.0258	0.0969	-0.224	-0.276	-0.1057	-0.0549	-0.0654	0.2827	0.0671	-0.0765	0.0695	0.0666	0.08	-0.1227	-0.0408	-0.0373	0.0939	-0.0137	-0.0719	-0.7005	-0.9189	-0.1254	-0.1915	0.0495	-0.1238	-0.0045	-0.1158	-0.3932	0.0056	-0.0964	-0.1151	-0.083	0.0305	-0.0669	0.393	0.2387	0.0159	0.038	-0.0085	-0.5135	0.0905	0.2138	-0.6042	0.065
CE605	-0.2331	-0.0914	-0.0527	-0.2852	0.0604	0.0257	0.0709	0.1862	-0.162	-0.0537	-0.0111	-0.0833	-0.0559	0.0247	-0.0764	0.0663	-0.0138	-0.0532	-0.2057	-0.0373	0.0255	0.1586	0.052	0.031	0.2981	0.4164	0.1601	0.0339	0.1222	0.2259	0.0783	-0.0314	0.1979	0.0361	-0.1539	-0.0884	-0.1177	-0.0203	-0.135	-1.3214	-1.3985	0.022	0.0568	0.1248	0.1157	-0.0063	-0.0239	-0.0751	-0.3347
CE607	0.0621	-0.2344	0.0594	-0.2776	-0.0018	-0.0749	-0.0636	-0.5247	0.1269	-0.1285	-0.1163	0.0831	-0.1343	0.0999	-0.0516	-0.0499	0.0049	-0.0865	-0.1156	-0.0294	0.1344	0.0318	0.0049	0.0122	0.3818	0.4959	0.2202	0.1009	0.1724	0.1881	0.0836	-0.0693	0.2771	0.0911	0.1192	-0.0268	-0.132	0.1375	0.084	-1.37	-1.2163	-0.0049	0.0233	0.0353	0.0839	0.0535	-0.2257	0.1254	-0.2861
CE608	0.0903	-0.0814	0.0482	-0.0988	0.0326	0.0404	0.0615	-0.0712	0.0233	-0.1199	-0.1044	-0.0276	-0.1103	0.0406	-0.1151	0.0728	-0.0045	-0.2472	0.0659	-0.0214	0.0231	-0.0814	-0.0407	0.0389	-0.8315	-0.9302	-0.1425	-0.1133	0.0352	-0.0689	0.1205	-0.2203	-0.3822	-0.0476	-0.1753	-0.1091	-0.0391	0.0303	-0.0315	-1.5625	-1.4574	0.0213	0.0305	0.0266	0.1462	0.0486	-0.0223	0.1064	-0.3064
CE609	-0.3322	-0.3117	-0.1147	-0.4138	-0.0655	-0.0346	-0.0288	-0.3829	-0.5147	-0.1609	0.0269	-0.0988	-0.0513	0.061	0.1539	-0.0145	-0.12	-0.0982	-0.2254	-0.1007	0.0382	-0.339	-0.0151	-0.0195	-0.7607	-0.9413	-0.2041	-0.3209	-0.0078	-0.2286	-0.0016	0.0738	-0.0932	-0.0162	0.216	-0.1698	-0.2185	-0.2342	-0.2256	-1.5017	-1.2948	-0.0322	-0.0386	0.0216	0.12	0.0471	-0.1913	0.1445	-0.231
CE615	-0.6929	-0.4013	-0.3121	0.0861	0.0607	-0.0931	-0.0613	-0.0971	-0.2536	-0.159	0.0404	-0.0976	0.3615	0.1184	-0.1105	-0.4216	-0.1958	-0.14	-0.3852	-0.1163	-0.131	0.0696	0.4485	0.2907	0.3753	0.4722	0.165	0.1939	0.0961	0.1908	0.155	0.0456	0.2189	0.0213	-0.0889	-0.1604	-0.2801	-0.1933	-0.2491	-0.4004	-0.5071	-0.1033	0.13	0.0031	-0.6132	0.0208	0.1876	-0.6523	0.4278
CE624	-0.2996	-0.1688	0.0731	-0.5282	-0.0097	0.1825	0.048	-0.5227	-0.044	-0.0384	-0.0287	-0.0663	0.0148	-0.0011	0.1261	-0.182	-0.1025	-0.3149	-0.2575	0.0624	-0.0514	-0.0804	0.0163	0.0505	0.3364	0.4395	0.1267	0.0769	0.0704	0.1252	0.1015	0.0431	0.219	0.0546	0.0217	-0.047	-0.1426	-0.149	-0.0912	-1.4802	-1.193	0.173	0.076	0.1057	0.2178	0.1314	-0.0695	0.2272	-0.1748
CE628	-0.3849	-0.2374	-0.1083	-0.1919	-0.0042	-0.1262	-0.04	0.2191	-0.137	-0.0115	-0.0668	-0.2113	-0.0571	0.0777	-0.0364	0.042	-0.0442	0.0005	-0.0071	0.0058	0.1378	0.0773	-0.0777	-0.078	-0.7858	-1.0374	-0.0686	-0.2597	0.151	-0.0641	-0.0818	-0.0701	-0.2369	0.0312	0.1272	-0.0284	-0.0258	0.1016	0.0533	-0.0423	-0.1444	0.0278	0.0506	0.1183	-0.3091	0.0379	0.3243	-0.554	-0.2518
CE630	-0.0871	-0.1417	0.0862	-0.0662	-0.0625	0.249	0.0697	-0.0336	-0.2637	0.0036	0.019	0.1058	-0.0502	0.0491	-0.0637	0.0717	-0.0149	0.0943	0.0984	-0.0557	0.0047	-0.1191	-0.0468	-0.0296	0.3846	0.4756	0.2467	0.1598	0.1817	0.2268	0.0599	0.0525	0.2565	0.0885	-0.0014	0.0306	-0.1423	-0.07	-0.0364	0.3855	0.2586	0.0393	0.0465	0.0503	-0.3687	0.0764	0.1731	-0.6159	0.1309
CE631	-0.4803	-0.2009	-0.0478	-0.3929	-0.0036	-0.0071	-0.0347	-0.6429	0.1051	-0.453	-0.2167	-0.0743	0.1368	0.0579	-0.13	-0.2366	-0.2168	-0.2798	-0.1822	-0.0868	0.0615	0.044	-0.0043	0.0397	-0.8098	-1.0118	-0.2119	-0.3171	-0.0211	-0.1333	0.0499	-0.1199	-0.3424	-0.0539	-0.029	-0.0622	-0.0443	-0.268	-0.2824	-1.5991	-1.1087	-0.1295	0.0524	-0.0064	0.0762	0.0963	-0.2117	0.0917	0.3085
CE632	-0.3312	-0.0196	0.0565	-0.3189	0.0212	0.3394	0.0995	0.3645	-0.0258	0.0626	0.1255	0.1539	0.0964	0.1284	-0.0351	0.1887	0.1237	0.2163	-0.1216	-0.0132	0.016	0.0354	-0.0166	0.0827	-0.792	-0.9179	-0.0724	-0.1677	0.1772	-0.0467	0.0892	-0.03	-0.3067	0.0622	0.0384	-0.0066	0.0896	0.0322	-0.0217	0.5113	0.3737	-0.0278	0.0595	0.1097	-0.7455	0.0586	0.0017	-0.6776	0.3192
CE633	-0.5453	-0.1319	-0.1986	-0.5024	0.0244	0.2232	0.1442	-0.1391	-0.2172	-0.3659	-0.2042	-0.0391	0.2881	-0.0162	0.0777	-0.2084	-0.2008	-0.0396	-0.1683	-0.0135	0.0237	-0.0087	0.0959	0.0652	0.525	0.6518	0.3236	0.1621	0.1756	0.31	-0.0072	0.1711	0.3786	0.1093	-0.0665	-0.1704	-0.1023	0.0857	0.0494	0.1084	-0.0188	0.0188	0.0313	0.0321	-0.2976	0.0803	0.1201	-0.452	0.0236
CE635	-0.4844	-0.1424	-0.0015	-0.4269	0.0406	-0.0064	0.0099	-0.0705	-0.3356	0.0088	-0.0183	-0.0677	0.0084	-0.0309	0.101	-0.1411	-0.1304	-0.0446	-0.2341	-0.0564	-0.0373	0.1023	-0.0599	-0.0384	-0.9382	-0.7638	-0.1304	-0.1321	0.0787	-0.1246	0.2275	-0.0171	-0.1863	0.0538	0.0849	-0.1726	-0.0018	0.0097	-0.0915	-0.1616	-0.3384	0.0707	0.0846	0.0754	-0.5579	0.0243	-0.1026	-0.8779	-0.2659
CE636	-0.222	-0.0829	0.0703	-0.4635	0.1198	0.3277	-0.0003	-0.4719	0.1156	-0.1625	-0.029	0.0799	0.3504	0.1958	0.2948	0.0778	0.0508	-0.0267	-0.1252	0.1287	0.2391	-0.1728	0.1722	0.1476	0.3696	0.4468	0.2943	0.1548	0.2312	0.153	0.1221	0.092	0.3522	0.1832	0.4095	0.0347	-0.0016	0.2037	0.1408	-1.4303	-1.3036	-0.0616	0.0675	0.1928	-0.0351	0.2405	-0.7055	0.0013	0.1781
CE639	-0.4103	-0.125	0.0262	-0.4842	-0.0165	0.2485	0.0758	-0.1184	-0.2245	-0.1289	-0.1279	-0.0366	0.0999	0.0117	0.0793	0.1488	0.065	0.1922	-0.0852	-0.0322	-0.0889	0.099	-0.067	0.0255	-0.7653	-0.9331	-0.0893	-0.1004	0.081	-0.071	0.0903	-0.1672	-0.234	0.0614	-0.0367	-0.1622	-0.076	0.1089	0.115	-1.3965	-1.3768	0.1273	0.1039	0.0553	0.3262	0.0154	-0.0818	0.3326	-0.1726
CE642	-0.1483	-0.1242	0.0667	-0.2419	0.2447	-0.4371	0.0493	-0.0469	0.1507	-0.1099	-0.0433	-0.0523	-0.146	0.1747	0.0343	0.109	0.1259	0.0649	-0.0788	0.0005	0.1259	0.0924	-0.0474	0.0401	-0.7532	-0.8935	-0.0098	-0.1912	0.1934	-0.0763	0.0215	0.111	-0.2017	0.037	0.1249	0.0778	0.0062	0.0796	0.0034	0.1064	-0.0436	-0.1948	0.0801	0.0912	-0.8681	0.159	0.081	-0.8272	0.2676
CE648	0.0312	-0.1362	0.0589	-0.1611	-0.0137	0.0029	0.0527	-0.5009	0.0013	0.0428	0.2521	-0.0825	0.4261	0.1852	0.0139	0.1411	0.006	-0.1987	-0.0738	-0.0482	0.1015	-0.166	-0.0244	0.0664	-0.7436	-0.8603	-0.0663	-0.197	0.1239	-0.121	0.0255	-0.0778	-0.2374	0.0013	0.0394	-0.014	-0.013	0.1396	0.0935	-1.2955	-1.2389	0.0052	0.0237	0.0619	0.0052	0.0974	-0.1526	0.0154	-0.2074
CE651	-0.255	-0.363	-0.174	-0.3851	0.0229	0.0034	-0.0254	-0.3804	0.0342	-0.2302	-0.2728	-0.0824	0.0808	-0.0243	0.056	0.0461	0.0714	0.0389	-0.159	0.0027	0.0339	0.016	0.0755	0.0377	-0.827	-0.845	-0.0604	-0.1908	0.0815	-0.1305	0.0624	0.0066	-0.2466	0.0705	-0.0061	-0.0919	-0.292	-0.2881	-0.1589	-0.1943	-0.2647	-0.0824	0.006	-0.0557	-0.1165	0.0225	0.2069	-0.5463	-0.042
CE653	0.1024	-0.1162	-0.0973	0.0964	0.1043	-0.4183	-0.0136	-0.5893	0.002	0.035	0.0519	-0.0011	0.1189	0.0625	-0.048	0.1729	0.0909	-0.1071	0.0851	-0.0262	-0.0424	-0.1119	0.0433	0.0575	0.4177	0.4896	0.1504	0.0553	0.0885	0.1781	0.0498	-0.0028	0.2484	-0.0947	0.138	-0.0109	-0.1368	-0.2322	-0.1657	0.3518	0.257	-0.0315	-0.0446	-0.0424	-0.6863	0.0683	-0.021	-0.8469	0.1411
CE656	-0.1656	-0.0433	-0.0573	-0.0371	0.08	0.0056	0.0621	0.1365	-0.139	0.0551	0.0578	-0.094	-0.0019	-0.0041	-0.1158	0.0604	0.04	-0.0622	0.0404	-0.0591	-0.0027	0.0726	-0.0165	-0.0567	-0.622	-0.9059	-0.0816	-0.1557	0.1082	-0.0968	0.053	0.0457	-0.1107	0.0213	0.161	-0.13	0.0332	0.076	-0.0181	0.4231	0.3253	-0.0038	0.0994	0.0435	-1.0591	0.1467	0.1192	-0.5839	0.4398
CE658	-0.3984	-0.0843	-0.0165	0.0701	-0.1632	-0.1334	-0.2947	0.203	-0.0937	-0.237	-0.3048	-0.2355	0.0795	0.1592	0.0149	-0.0454	0.1391	-0.0225	-0.2192	0.0434	0.1117	0.0638	-0.0113	-0.0531	-0.4985	-0.587	0.057	-0.0494	0.2339	0.106	0.1031	0.0578	-0.1797	0.1149	0.0472	-0.1242	-0.0593	0.0693	-0.246	0.0621	-0.1311	0.0198	0.1971	0.2179	-0.1693	0.1612	0.297	-0.6255	0.0672
CE659	-0.5376	-0.1276	-0.0362	-0.348	0.1133	-0.4267	-0.0221	-0.0595	-0.2908	-0.3032	-0.1549	-0.0656	0.2199	0.0499	-0.0556	-0.1682	-0.0999	-0.1689	-0.1302	-0.1717	-0.386	-0.0033	-0.1368	-0.1889	-0.9197	-0.828	-0.0758	-0.2196	0.1182	-0.1473	0.0626	-0.1084	-0.3229	0.1511	-0.1456	0.004	-0.1467	-0.2635	-0.2856	-0.4206	-0.653	0.0095	0.0945	0.0948	-0.3661	0.1055	0.2473	-0.6613	-0.3035
CE660	-0.6235	-0.154	-0.2024	-0.7767	0.0565	-0.2338	-0.0931	-0.2232	-0.1613	-0.1795	-0.0518	-0.2096	-0.0533	-0.0483	0.0215	-0.0733	-0.0994	-0.1158	-0.1965	-0.1047	-0.109	-0.1687	-0.1107	-0.1406	-0.9346	-0.8565	-0.1967	-0.284	0.0563	-0.2064	-0.0254	-0.0611	-0.1849	0.062	0.0683	-0.1429	-0.0296	-0.0858	-0.0899	-1.1235	-1.0952	0.0569	-0.1178	-0.039	0.1829	0.0086	0.1632	0.3299	0.0554
CE663	-0.6717	-0.0528	0.0221	-0.5765	0.1028	-0.5454	-0.0296	0.1093	-0.1769	-0.2234	-0.1555	-0.1001	0.1612	-0.0228	0.1036	0.1588	0.13	-0.0606	-0.2669	-0.1145	-0.0261	-0.0069	-0.0279	-0.0681	-0.7694	-0.7284	-0.0001	-0.0973	0.1796	-0.0476	0.0957	-0.0103	-0.2063	0.2231	-0.0509	-0.1222	0.0716	0.1129	0.003	-0.4985	-0.5411	-0.1139	0.1427	0.1763	-0.7849	0.0789	0.1001	-0.4641	0.2757
CE664	-0.2722	-0.2022	-0.0343	-0.2466	-0.0459	-0.5261	-0.1019	0.0821	-0.1812	-0.0179	0.0891	-0.2214	-0.0853	0.1046	-0.0258	-0.0114	-0.0359	-0.1222	-0.2511	-0.2063	0.0498	-0.1865	-0.1185	-0.1607	0.2308	0.4355	0.0963	-0.0645	0.1225	0.1541	0.0401	-0.0191	0.1961	0.0651	0.095	-0.2043	-0.1025	-0.1201	-0.2623	-1.4558	-1.4438	0.0523	0.0805	0.1145	0.1594	-0.0038	-0.1133	0.3937	0.0705
CE666	-0.3973	-0.1839	-0.2885	-0.2495	-0.058	-0.4786	-0.1146	0.0183	0.1682	-0.1491	-0.0087	0.0216	0.2628	0.0386	-0.2054	-0.0205	0.0029	-0.2202	-0.2938	-0.0805	-0.1386	0.0368	-0.0798	-0.085	0.3093	0.4556	0.1112	0.1072	0.1225	0.1201	0.1284	0.0185	0.1717	0.1128	-0.0906	-0.0856	0.0021	0.0214	-0.2299	-0.7748	-0.6778	-0.083	0.0287	0.0712	0.1588	-0.0635	-0.2007	0.2421	0.138
CE667	-0.4135	-0.0386	0.1674	-0.6723	0.1817	0.5071	0.2018	0.1552	-0.2166	-0.0346	0.0751	-0.0386	0.188	0.0578	-0.0642	0.1744	0.1016	0.2295	-0.1513	0.0042	-0.0232	-0.185	0.0344	0.152	0.405	0.576	0.2461	0.0516	0.2318	0.2336	0.1735	0.0655	0.3025	0.2069	0.087	0.0684	0.0987	0.1205	-0.0611	0.2867	0.155	-0.1125	0.1455	0.1423	-0.6554	0.2214	-0.0323	-0.6202	-0.0579
CE668	-0.2482	-0.1976	0.4496	-0.2176	-0.0736	0.0261	0.0215	-0.4958	0.0362	-0.0573	0.0447	-0.1307	-0.008	0.1008	0.0825	0.1643	0.0401	0.0249	-0.1901	-0.0989	-0.041	0.0905	-0.1008	-0.07	-0.759	-0.7744	-0.1726	-0.2541	0.0552	-0.1054	0.0604	0.0222	-0.1754	0.022	0.1294	-0.0118	-0.1363	-0.0156	-0.154	0.0452	-0.2104	-0.1145	0.0656	0.1223	-1.0192	0.0778	0.1249	-1.0115	0.195
CE669	-0.2345	-0.1553	0.0962	-0.4463	0.0968	0.0743	0.0745	0.2495	-0.1879	0.0545	0.1402	-0.1054	0.5915	0.1477	0.1396	0.2713	0.1985	0.1671	-0.2854	-0.1077	-0.0679	-0.1714	-0.0033	0.0413	-0.6275	-0.5097	0.0332	-0.0313	0.2436	0.0794	0.1701	0.0718	0.034	0.2475	0.2032	-0.0742	-0.047	-0.0553	-0.192	0.3272	0.2883	-0.0054	0.1239	0.0584	-0.5036	0.1168	-0.0023	-0.4258	0.1205
CE673	-0.2181	-0.1709	0.032	-0.17	0.044	0.0556	-0.0558	-0.4487	0.115	-0.0386	0.1005	-0.1327	0.0826	0.1062	-0.0369	0.0473	0.0027	-0.1222	-0.1122	0.0417	0.0527	0.0607	0.3117	0.0536	0.3327	0.4934	0.1476	0.0371	0.1669	0.2281	0.0256	0.2056	0.3021	0.1004	0.2741	-0.1296	0.0077	0.1698	0.0135	0.3061	0.1402	-0.1569	-0.003	0.115	-0.4756	0.1117	0.0747	-0.4875	-0.0785
CE674	-0.4757	-0.03	-0.3448	-0.043	-0.1173	-0.2042	-0.0225	-0.2596	-0.1786	-0.4503	-0.2378	-0.3005	-0.0301	-0.0309	-0.1286	-0.1185	-0.2268	-0.2396	-0.2175	-0.2801	-0.1145	0.0593	-0.0486	0.0322	-0.6178	-0.776	-0.2187	-0.2927	0.021	-0.2108	0.0184	-0.3184	-0.5014	-0.1227	-0.2582	-0.2352	-0.3588	-0.4387	-0.3422	-1.5977	-1.3584	0.0035	-0.0464	-0.0836	0.4291	0.0387	-0.0186	0.5542	0.0917
CE675	-0.2099	-0.3859	-0.2849	-0.1551	0.0232	-0.0384	0.0476	-0.4191	-0.5618	-0.2082	-0.1081	-0.0714	-0.0606	0.1158	-0.0167	0.126	-0.0133	0.0482	0.0008	-0.1521	-0.215	0.0703	0.253	0.2944	0.2138	0.142	-0.1278	-0.0633	-0.2485	0.0052	-0.1951	-0.2781	-0.0527	-0.3255	-0.2631	-0.0458	-0.2392	0.1339	0.0335	-1.6196	-1.5811	0.1133	-0.0539	-0.0572	0.5412	0.0755	-0.0746	0.4589	0.0104
CE680	-0.3579	-0.0355	-0.2022	-0.1462	0.0221	-0.2028	0.0599	-0.0989	-0.2467	-0.3134	-0.1548	-0.2774	0.005	-0.1767	-0.0727	-0.2683	-0.3495	-1.0521	-0.1181	-0.088	-0.1903	0.0206	-0.0775	-0.1072	0.1194	0.2644	-0.0686	-0.177	-0.05	-0.0116	-0.0211	-0.1295	-0.0488	0.025	-0.2332	-0.2459	-0.1388	-0.3837	-0.4551	-1.4449	-1.2412	-0.2009	0.0031	-0.1016	0.383	-0.0004	-0.6777	0.2843	-0.0785
CE681	-0.679	-0.0399	-0.0181	-0.5298	-0.2469	-0.06	-0.6282	-0.4569	0.1321	0.0448	0.2595	-0.2581	-0.359	-0.004	0.1283	-0.2612	-0.079	-0.2619	-0.3051	0.0743	0.0263	-0.1381	-0.0198	0.0558	-0.5528	-0.5468	0.087	-0.0033	0.279	0.1137	0.2435	0.0867	-0.1527	0.1308	0.0506	-0.3481	0.2591	0.1681	-0.3232	-1.2673	-1.6604	0.119	0.1541	0.2675	0.1052	0.2185	-0.0976	0.4671	0.3958
CE685	-0.3842	-0.0974	0.0499	-0.4163	-0.0428	0.2702	0.0542	-0.5741	-0.0383	0.0178	-0.0233	-0.0607	-0.007	0.0141	0.1169	-0.0719	-0.077	-0.1906	-0.1442	-0.1603	-0.915	-0.0344	0.0095	0.0498	0.4274	0.6126	0.1277	0.0815	0.1845	0.3129	0.2548	0.1017	0.2576	0.2131	0.1481	-0.057	0.1146	0.1094	0.1117	0.3763	0.1809	-0.1081	-0.0113	0.0396	-0.5665	0.2071	0.0898	-0.6245	0.0024
CE688	-0.3128	0.0207	0.1294	-0.4567	0.1004	0.0947	0.101	-0.032	-0.1655	-0.1308	-0.03	-0.0202	0.1408	0.1241	0.2371	0.0796	-0.0665	0.079	-0.1699	-0.0365	0.0606	0.1098	0.1232	0.2282	0.5445	0.6801	0.3599	0.2494	0.2877	0.421	0.1713	0.1196	0.3438	0.127	0.0574	0.0149	0.1068	0.2593	0.1621	0.3624	0.2311	0.0736	0.1661	0.1811	-0.292	0.1714	-0.1853	-0.4957	0.1558
CE689	-0.2701	-0.0788	0.035	-0.3614	0.1733	-0.6194	-0.0021	0.0889	-0.162	0.0768	-0.0052	-0.0244	0.089	-0.0612	0.1091	0.0904	0.1102	0.0088	-0.0939	0.0734	-0.0776	0.0493	-0.0912	-0.0688	-0.6822	-0.6794	0.0395	-0.0812	0.1721	-0.0171	0.1939	0.0822	0.0228	0.1384	0.1591	-0.121	-0.0652	-0.0841	-0.0698	-0.2144	-0.2587	0.0665	0.1012	0.0976	-0.4795	0.1789	-0.0059	-0.7309	-0.2478
CE694	0.0027	-0.104	0.1697	-0.3162	0.1495	0.1255	0.1306	-0.3782	0.0019	-0.0006	0.1252	-0.0731	0.4378	0.0919	-0.0746	-0.1689	-0.1876	-0.0533	-0.2109	-0.3265	0.0759	0.1097	0.029	0.0467	0.3328	0.4849	0.1544	0.022	0.1662	0.1857	0.0216	0.0605	0.2016	0.1127	-0.03	-0.1774	-0.016	-0.2427	-0.302	0.4715	0.2882	-0.1322	0.0047	0.0771	-0.8992	0.0848	-0.3438	-0.9064	0.0453
CE696	-0.1045	0.1326	-0.9456	-0.2964	0.2312	0.2001	0.125	0.1356	0.2787	0.1477	0.2728	0.1329	0.1167	0.2346	0.387	0.0508	0.1231	0.0863	-0.0241	0.0794	0.2207	0.1104	0.1812	0.2843	0.244	0.3052	0.1153	0.0974	0.1541	0.1292	0.1307	0.2267	0.239	0.1947	0.3627	0.1866	0.0352	0.2092	-0.1432	-0.714	-0.5956	-0.0131	0.0187	0.1953	0.2438	0.2097	-0.1233	0.001	-0.33
CE697	0.0174	-0.0452	0.1689	-0.2161	0.257	-0.0521	0.1521	-0.4518	0.1822	-0.4146	0.1301	0.1569	0.3192	0.1849	0.0443	0.1221	0.0646	0.1376	-0.1307	0.0973	0.1658	-0.0027	0.0611	0.1865	-0.5652	-0.6957	-0.0052	-0.1143	0.1878	0.0233	0.1802	0.2444	0.084	0.2975	0.3515	0.1702	0.1067	0.125	0.0079	-1.0749	-0.8461	-0.1709	0.0618	0.2188	0.0897	0.236	0.1007	-0.1078	-0.434
CE698	-0.4553	-0.3903	-0.3029	-0.6648	-0.0872	-0.0112	-0.0812	-0.5863	0.0357	-0.3004	-0.0811	-0.0667	0.3603	0.0183	-0.0625	0.1409	0.0645	0.1261	-0.1598	-0.0346	-0.0475	-0.049	0.0101	-0.0256	0.4175	0.5583	0.2171	0.1211	0.1872	0.1911	0.198	0.0213	0.3475	0.1428	0.2893	-0.1839	-0.2706	-0.1255	-0.1366	0.0476	-0.1454	-0.1575	-0.0085	0.0296	-0.6951	0.0633	0.1213	-0.8399	-0.1387
CE702	0.1027	-0.1729	0.0104	-0.1285	0.1228	0.0857	-0.0742	0.0991	-0.1448	-0.0498	0.047	-0.0117	0.1125	-0.0509	-0.0135	0.0957	0.036	-0.2607	-0.0386	0.0264	-0.1399	-0.0811	-0.3055	-0.0645	-0.7346	-0.6936	-0.023	-0.0956	0.1644	-0.0376	0.097	0.1107	-0.1209	0.0541	0.0866	0.0408	-0.0389	-0.2623	-0.3156	0.3817	0.3108	-0.1577	0.0345	0.0771	-0.6404	0.1248	-0.0346	-0.6658	0.0565
CE709	-0.2961	0.0784	-0.0908	-0.3978	0.1214	-0.3241	-0.0554	-0.1247	-0.2834	-0.1092	0.0314	0.1979	0.3946	0.0134	-0.1274	-0.2997	-0.2746	-0.2644	-0.2165	-0.025	0.0477	0.0729	0.0079	0.0232	0.3441	0.5019	0.1694	0.0099	0.2074	0.2513	0.0472	-0.035	0.1231	0.0629	-0.0689	-0.0077	-0.0015	0.1313	0.0469	0.2283	0.0535	-0.0805	-0.055	0.053	-0.426	0.0989	-0.1425	-0.7439	0.1566
CE712	-0.8372	-0.5643	-0.2208	-0.9822	-0.3351	0.0026	-0.2214	-0.7667	-0.3082	-0.1248	0.5531	-0.9547	1.1646	-0.0971	-0.2992	0	-0.1265	-1.7593	-0.3916	-0.4842	-0.3943	-0.0436	0.0283	-0.2819	0.1475	0.259	-0.1288	-0.1491	-0.1448	0.0078	0.1259	-0.1574	0.001	-0.2106	-0.1394	-0.7392	-0.4888	-1.0747	-0.7155	0.2448	0.0754	-0.3012	-0.2758	-0.4685	-0.3269	-0.0239	0.0235	-1.0347	-0.0128
CE714	-0.28	-0.1454	-0.0571	-0.4149	-0.0879	0.2179	-0.0123	-0.5024	0.03	-0.2869	-0.1704	-0.0916	0.1352	0.036	-0.0307	-0.0401	-0.1965	-0.1785	-0.1974	0.0386	0.0686	0.097	-0.156	-0.0388	0.1747	0.3417	0.0617	-0.0096	0.1069	0.1029	0.144	0.0747	0.2288	0.1007	0.0843	0.011	-0.1806	0.063	-0.0791	-0.908	-0.9735	-0.0322	-0.0633	0.0297	-0.1082	0.0279	0.1296	0.054	0.1083
CE715	-0.1594	-0.327	-0.1693	-0.0529	0.1078	-0.488	-0.0265	-0.6893	-0.184	-0.0654	0.0111	-0.1464	0.0733	0.0418	-0.0518	-0.1571	-0.1512	-0.225	-0.0322	-0.047	-0.0444	0.1798	-0.0814	-0.0428	-0.5617	-0.6963	-0.1933	-0.1628	-0.0878	-0.0994	-0.0577	-0.0508	-0.1715	0.011	-0.0378	-0.0986	-0.21	-0.2549	-0.3257	0.5236	0.4295	-0.0376	-0.0573	-0.0713	-0.5439	0.0758	0.0659	-0.3143	0.0957
CE717	-0.4042	-0.0538	-0.044	-0.4511	0.0765	0.0149	-0.0343	0.0579	-0.2556	-0.1683	-0.0061	0.1908	0.099	0.0088	-0.306	-0.0758	-0.1093	-0.2103	-0.3875	-0.2278	-0.1301	-0.1962	-0.0723	-0.1219	0.3125	0.4928	0.1782	0.1288	0.1517	0.1886	0.1057	-0.0205	0.2503	0.1628	-0.1491	-0.0911	-0.0484	-0.2253	-0.2693	-1.8203	-1.5346	0.022	0.0824	0.0943	0.2242	-0.0682	0.3579	0.2009	0.2108
CE721	-0.4426	-0.1416	0.0419	-0.6159	0.0638	-0.0085	0.0658	-0.5715	-0.0497	-0.4231	-0.1925	-0.0399	0.1497	-0.0188	0.0967	-0.0554	-0.0856	-0.2625	-0.266	0.0392	-0.0374	-0.1163	-0.0507	0.0072	0.3575	0.577	0.2515	0.0655	0.2725	0.2039	0.1234	0.0166	0.3095	0.2123	-0.0734	0.0297	-0.0525	0.2014	0.0903	-1.7566	-1.7393	0.0629	0.0951	0.1324	0.2774	0.1304	0.0824	0.2144	-0.1472
CE722	-0.2002	-0.1248	0.0316	-0.2679	-0.0144	0.329	0.002	-0.458	0.1504	-0.24	-0.3085	0.0259	0.1728	0.2732	0.0738	0.0078	-0.1496	-0.1646	-0.048	0.024	0.2019	-0.1491	0.0862	0.1676	-0.8211	-0.8359	-0.0625	-0.1995	0.1993	-0.0532	0.0778	0.1379	-0.1998	0.2735	0.1311	-0.0704	-0.058	-0.125	-0.258	0.2636	0.024	-0.0354	0.057	0.1984	-0.4331	0.1636	-0.043	-0.8398	-0.1237
CE723	-0.0746	-0.0774	0.0955	-0.2182	0.0242	0.0429	-0.0312	-0.5784	0.0651	0.0166	-0.0033	-0.0021	-0.0332	0.1463	0.0171	-0.014	-0.0671	-0.2447	-0.3138	0.1002	-0.0005	-0.0349	-0.0119	0.038	0.3367	0.5648	0.2207	0.1093	0.2279	0.3037	0.1459	0.1691	0.3291	0.1742	0.2482	0.0336	0.0743	0.1733	0.0268	-1.6293	-1.6025	0.0793	0.1413	0.169	-0.0623	0.1592	-0.1074	-0.0673	-0.1949
CE724	-0.2091	0.0015	0.1047	-0.0297	0.0042	-0.0121	-0.0116	0.0859	-0.1974	0.0439	0.0763	-0.0644	0.2935	0.1327	0.0162	0.1434	0.0457	-0.0203	-0.1435	-0.0591	0.098	0.1075	-0.0599	-0.0094	0.3687	0.5552	0.2179	0.034	0.2504	0.2563	0.0096	0.0902	0.3118	0.2403	0.0968	0.0051	-0.0332	-0.2265	-0.3165	0.141	0.0511	-0.0197	0.0752	0.1494	-0.6087	0.0596	0.1032	-0.8847	-0.0897
CE726	-0.3957	0.0031	0.0026	-0.4484	0.0879	0.1275	0.1228	-0.4322	0.1135	-0.2319	-0.1462	-0.0721	-0.1188	-0.0308	0.0483	-0.0203	-0.0722	-0.0397	-0.3247	0.0044	0.0007	0.1334	-0.0617	-0.0805	-0.7692	-0.9334	-0.1276	-0.2434	0.1221	-0.0529	0.1475	-0.0507	-0.3186	0.1544	-0.0346	-0.054	0.0015	0.1162	-0.0175	-0.0605	-0.2879	-0.0655	0.1236	0.1364	-1.0125	0.0997	0.1678	-1.0661	0.08
CE732	-0.1363	-0.2363	-0.0639	-0.4535	-0.0194	-0.0589	-0.0572	-0.4252	0.0261	0.0427	0.0748	-0.0598	0.2004	0.1559	-0.012	0.0052	-0.0524	-0.1495	-0.2573	-0.0202	0.0119	-0.1271	0.0072	0.0586	0.3594	0.5121	0.1765	0.088	0.1464	0.2151	0.1363	0.1702	0.3583	0.1539	0.1616	-0.0433	-0.0091	0.0774	-0.0452	-1.5486	-1.4204	0.1253	0.0601	0.1029	-0.1125	0.1794	-0.101	-0.1648	-0.3348
CE736	-0.1566	-0.1563	-0.0582	-0.2836	0.0401	0.0564	0.0817	-0.041	0.0424	-0.1396	-0.0431	-0.1004	-0.0495	0.0717	-0.0926	0.0452	-0.0769	0.1165	-0.1792	-0.0245	0.0521	-0.2094	-0.0618	0.0003	-0.703	-0.9152	-0.181	-0.2717	0.0924	-0.1982	0.1247	-0.0539	-0.1963	0.0663	0.0796	-0.1143	-0.0024	0.1116	-0.0707	0.1766	-0.037	-0.1485	0.0898	0.1375	-1.1011	0.143	0.0997	-1.0651	0.0316
CE738	-0.4781	-0.2296	0.0616	-0.1757	-0.0402	-0.0303	-0.0543	-0.325	0.2767	0.0056	0.0437	-0.0551	0.1105	0.1546	0.2669	-0.0962	-0.1485	-0.1671	0.0824	0.1928	0.1248	-0.1631	-0.0887	0.0159	0.3993	0.5253	0.2643	0.1565	0.2847	0.2535	0.1152	0.1658	0.3152	0.1413	0.1269	0.1813	-0.4139	0.1948	0.1531	-1.2993	-1.2887	0.1094	0.0947	0.1739	0.1837	0.0524	-0.0134	0.2484	-0.0214
CE740	-0.2352	-0.1105	-0.1098	-0.4458	0.1814	-0.4611	0.0174	-0.479	-0.23	0.0978	0.1928	0.0143	0.2482	0.0704	0.1574	0.1661	0.1261	0.0484	-0.1427	-0.0484	-0.0365	-0.2068	0.0747	0.0959	-0.2787	-0.4696	-0.0685	0.0103	0.0341	0.0059	0.0618	0.2472	0.1895	-0.0544	0.3352	-0.1436	-0.0097	0.2014	0.0526	-0.1244	-0.2033	0.0241	-0.0906	-0.1622	-0.8487	0.2153	-0.1488	-0.633	0.1212
CE746	-0.2081	-0.0562	0.0187	0.004	0.0342	0.3238	0.1285	-0.4124	0.1972	0.0081	-0.0358	-0.7948	0.0604	0.1673	-1.0744	0.1025	-0.0188	-0.0075	-0.0632	-0.4226	0.0913	0.1786	0.0873	0.0756	-0.8916	-0.8605	-0.0117	-0.2241	0.2337	-0.0282	0.0338	0.0526	-0.2344	0.1259	0.138	0.0379	-0.0565	-0.1775	-0.1724	0.5528	0.3699	-0.073	0.021	0.1905	-0.4175	0.1213	0.4248	-0.4523	0.4717
CE747	-0.292	-0.145	0.2101	-0.3909	0.0781	0.3657	0.1564	0.1753	-0.0758	-0.0936	0.0474	0.0908	0.4072	0.1041	-0.0356	0.0721	-0.0083	-0.1055	-0.1284	0.0549	0.0824	-0.1714	0.0713	0.0407	0.399	0.5678	0.2365	0.1122	0.2543	0.2912	0.2148	0.0428	0.2748	0.1509	0.0246	-0.0405	-0.0364	-0.1764	-0.1681	-0.1225	-0.2893	0.0831	0.1175	0.1148	-0.4776	0.1007	0.1346	-0.6471	-0.2675
CE752	-0.023	-0.3113	-0.1862	-0.1559	0.1115	0.0735	-0.0269	-0.5366	-0.3232	-0.112	-0.0202	-0.0617	0.0193	0.1379	0.015	-0.1503	-0.2372	-0.1932	-0.2543	-0.0512	-0.0416	-0.1762	0.2086	0.2055	0.2685	0.2873	0.0505	0.0101	0.0525	0.156	0.056	0.1894	0.2795	0.0681	0.3487	-0.2064	-0.3644	-0.1473	-0.1473	0.3905	0.2058	0.158	0.0326	0.0343	-0.4788	0.1651	0.076	-0.7159	0.0394
CE755	-0.2478	-0.0784	-0.0194	-0.0182	0.0826	-0.366	-0.6249	-0.0399	0.0982	0.0248	0.0298	-0.0669	0.1118	0.1228	0.02	0.0694	-0.0125	-0.5239	0.2004	0.0795	0.1665	0.0815	-0.016	0.0102	-0.7096	-0.7175	0.0235	-0.0546	0.2616	0.0217	0.11	-0.0017	-0.2911	0.2342	-0.1301	0.0273	-0.0512	-0.0784	-0.1609	-1.5511	-1.3772	0.0609	0.1859	0.1918	0.303	0.0338	-0.4759	0.4771	0.3974
CE756	-0.1451	-0.1339	0.0076	-0.2239	0.0397	0.0303	0.0035	-0.4867	0.093	-0.1797	-0.0489	-0.1259	-0.0893	0.0747	-0.0737	0.0715	0.0304	-0.1303	-0.1653	0.0228	-0.022	-0.1669	-0.1177	-0.0221	0.2941	0.4992	0.1799	0.0182	0.2136	0.221	0.0788	0.1192	0.2071	0.1481	0.1616	-0.0221	-0.1174	-0.1487	-0.2151	-0.014	-0.2031	-0.0362	-0.0145	0.0596	-0.4822	0.1155	-0.004	-0.6151	-0.1529
CE761	-0.2467	-0.2075	-0.1282	-0.2476	0.0623	-0.0739	-0.0579	-0.218	-0.2796	-0.2737	-0.2954	0.0326	0.0974	-0.1449	-0.0319	-0.0816	-0.0503	-0.1527	0.0342	-0.0143	-0.0455	-0.1368	0.0996	0.0993	0.4553	0.4068	0.1529	0.1865	0.0036	0.1198	0.1567	-0.1439	0.0849	-0.0545	-0.237	-0.0874	-0.215	-0.2939	-0.1957	-1.045	-0.883	0.0678	-0.0151	-0.1096	0.3682	0.0851	-0.0629	0.3907	-0.0809
CE765	-0.5806	-0.2645	-0.112	-0.4611	0.0735	0.0029	0.0617	-0.5137	-0.0928	-0.2341	-0.0042	-0.2402	-0.0954	0.005	0.1068	0.0165	-0.1015	-0.7783	-0.3074	-0.0693	-0.0912	0.0643	-0.1154	-0.0766	0.1868	0.3602	0.0592	-0.0621	0.0922	0.1484	0.0356	0.1582	0.2049	-0.0318	0.2079	-0.2408	-0.0857	-0.0339	-0.1733	-1.0993	-1.1088	-0.0256	-0.147	0.0891	0.1276	0.045	-0.5588	0.1908	0.2308
CE769	-0.4177	-0.3305	-0.1786	-0.2743	-0.0922	-0.0732	-0.0082	-0.2888	-0.3902	-0.2329	-0.0775	-0.2251	-0.0917	-0.1017	-0.2885	-0.2707	-0.2553	-0.4118	-0.0848	-0.1704	-0.1186	-0.3688	-0.0804	-0.0577	0.2605	0.4831	0.1231	-0.0295	0.1193	0.148	0.088	-0.0094	0.2126	0.0049	-0.1286	-0.1743	-0.1565	-0.1721	-0.2337	-1.3421	-1.3489	0.0255	-0.0547	-0.0393	0.5076	0.1076	-0.2337	0.4754	0.1843
CE778	-0.5906	-0.5123	-0.2573	-0.5752	-0.2655	-0.0292	-0.0369	-0.8914	-0.2436	-0.7531	-0.4086	-0.3778	-0.0352	-0.1483	-0.2993	-0.5041	-0.4373	-0.5484	-0.2176	-0.3017	-0.2557	-0.4254	-0.2441	-0.1968	-1.0473	-1.1035	-0.3568	-0.5097	-0.0563	-0.2728	-0.1004	-0.3802	-0.6309	-0.1176	-0.3634	-0.2733	-0.2412	-0.0974	-0.1547	-1.6009	-1.3537	-0.1019	-0.1502	-0.101	0.4187	-0.0087	-0.1677	0.5692	0.1204
CE782	-0.1486	-0.1693	0.0077	-0.0785	0.1247	-0.3431	0.0295	-0.1108	-0.0222	-0.1043	0.0623	-0.04	0.4001	0.0229	-0.0263	-0.032	-0.0589	0.0213	-0.0388	-0.0235	-0.0917	-0.0275	-0.0846	-0.0413	-0.8873	-0.7696	-0.0617	-0.0287	0.1875	-0.0458	0.2561	-0.0768	-0.3565	0.0887	-0.0974	0.0499	0.0073	-0.177	-0.2388	-1.5559	-1.4845	-0.0443	0.0803	0.114	0.4828	0.1127	0.0075	0.5821	0.2318
CE785	-0.7258	-0.6199	-0.0904	-0.8042	-0.2615	0.22	-0.0023	-0.1639	-0.3185	0.0584	-0.2561	-0.14	-0.1032	0.0571	0.0208	0.1463	-0.088	-0.1482	-0.1717	-0.3577	-0.2085	-0.2169	0.0011	-0.0252	0.5096	0.5321	0.2695	0.1447	0.0181	0.087	0.0816	0.1134	0.3384	0.1192	0.0191	-0.049	-0.0986	-0.0891	-0.0645	0.1353	0.0888	0.0634	0.0254	-0.0254	-0.4093	-0.002	0.5069	-0.5114	0.0311
[truncated: 206 more columns]

## Sheet: Phenotypic Data
Genotype	CE017	CE069	CE072	CE084	CE110	CE141	CE145	CE155	CE164	CE165	CE171	CE195	CE196	CE202	CE218	CE222	CE232	CE233	CE276	CE277	CE350	CE447	CE602	CE603	CE604	CE605	CE607	CE608	CE609	CE615	CE624	CE628	CE630	CE631	CE632	CE633	CE635	CE636	CE639	CE642	CE648	CE651	CE653	CE656	CE658	CE659	CE660	CE663	CE664
%Amylose_2002	18.18	NA	16.21	17.69	16.64	16.56	16.56	18.01	NA	19.46	18.3	16.32	NA	18.91	17.2	NA	18.2	NA	17.1	17.31	16.04	16.75	NA	16.56	16.99	17.18	19.85	18.05	17.61	18.16	17.35	18.46	18.74	18.74	17.27	17.69	16.22	17.96	17.21	17.54	17.26	19.64	18.39	19.53	18.31	17.96	17.87	18.71	18.67
GemDS(%)_2002	83.54	NA	86.38	84.83	84.97	85.09	86.09	86.82	NA	85.7	86.41	86.99	NA	84.36	85.35	NA	85.45	NA	85.39	86.84	87.67	87.2	NA	85.22	86.47	85.68	87.54	86.89	85.07	86.43	88.52	86.39	85.91	86.47	86.03	84.82	87.8	85.35	84.87	86.2	85.31	84.17	84.57	83.87	85.67	85.55	85.1	84.46	84.67
DSC_T-onset_02	63.53	NA	63.98	62.7	65.53	63.52	63.93	64.5	NA	62.04	63.86	65.49	NA	63.7	63.54	NA	64.1	NA	64.31	65.04	63.98	64.28	NA	62.7	63.63	64.26	64.42	61.6	63.87	61.53	64.59	64.5	63.57	64.26	64.17	61.92	62.46	65.46	63.77	63.29	63.85	62.24	65.24	62.07	62.94	63.68	62.02	61.48	64.61
DSC_T-end_02	74.13	NA	75.17	72.91	75.84	73.97	74.91	74.65	NA	72.46	74.42	75.42	NA	75.07	73.26	NA	74.85	NA	74.82	75.12	74.1	75.53	NA	73.64	73.86	76.48	74.83	72.81	74.09	72.43	75.53	75.03	74.19	74.28	74.35	73.5	73.1	76.16	75.14	73.34	74.25	72.54	75.25	72.72	74.39	73.44	72.04	72.43	74.43
DSC_Tdiff_2002	10.59	NA	11.2	10.22	10.31	10.45	10.98	10.15	NA	10.42	10.56	9.93	NA	11.37	9.72	NA	10.75	NA	10.51	10.08	10.12	11.25	NA	10.94	10.23	12.22	10.4	11.21	10.22	10.9	10.93	10.53	10.62	10.01	10.18	11.58	10.65	10.7	11.37	10.06	10.4	10.3	10.01	10.65	11.45	9.76	10.02	10.95	9.82
DSC_T-peak_02	67.08	NA	67.69	66.25	69.22	66.8	67.69	67.96	NA	65.88	67.41	68.81	NA	67.52	66.59	NA	67.83	NA	67.48	68.71	67.24	68.22	NA	66.19	66.84	68.4	68.21	65.32	67.12	65.37	68.33	68.05	66.96	67.6	67.46	65.83	66.11	69.42	67.46	66.49	67.37	66.07	68.57	65.77	66.43	67.12	65.28	65.43	68.12
DSCdH_2002	16.54	NA	15.61	15.9	17.04	16.38	17.14	17.17	NA	15.59	15.87	16.47	NA	16.05	16.85	NA	16.02	NA	16.98	16.87	17.07	17.78	NA	17	17.47	17.58	16.73	17.45	18.39	18.6	19.2	18	18.89	18.89	18.63	18.42	18.61	17.91	18.31	19.1	18.17	18.31	19.3	18.83	19.07	18.74	19.31	18.54	18.41
PSD_d90-d10_2002	26.19	NA	22.09	24.94	28.25	27.14	24.84	29.58	NA	32.82	28.81	25.08	NA	27.84	27.52	NA	28.04	NA	28.15	24.38	30.53	29.99	NA	23.39	26.77	23.08	27.93	20.79	23.29	28.22	24.47	25.21	25.23	29.07	22.35	30.21	26.16	26.04	27.04	25.54	23.78	30	28.55	25	34.21	32.32	28.07	32.58	21.43
PSD_d50_2002	18.33	NA	15.81	20.86	21.07	17.64	15.3	21.71	NA	18.58	20.27	16.45	NA	20.05	22.17	NA	18.1	NA	21.44	16.64	18.15	17.66	NA	17.89	17.26	15.89	18.4	19	15.45	22.57	16.1	14.98	18.53	23.63	17.51	18.04	15.76	20.53	19.19	20.19	18.34	18.96	17.83	18.97	20.9	21.1	20.62	23.58	15.26
Starch_grT_2002	22.9	NA	26	28.51	24.07	21.71	40.35	24.43	NA	34.87	19.47	20.54	NA	24.99	23.33	NA	29.64	NA	19.5	33.16	24.36	24.67	NA	22.64	18.38	28.56	19.64	25.51	18.94	32.72	32.43	33.37	23.33	22.03	24.82	32.67	34.05	31.36	47.92	30.01	30.62	17.67	14.32	25.94	24.76	22.47	22.47	19.63	22.52
Starch_Phos_2002	22.64	NA	35.44	20.56	32.53	26.38	18.73	23.55	NA	18.21	21.7	29.48	NA	20.55	24.15	NA	20.18	NA	24.51	29.2	19.7	26.77	NA	24.23	25.25	34.29	19.93	23.49	23.08	18.42	28.58	25.01	24.2	24.15	31.02	18.66	21.56	14.49	28.15	25.95	25.65	15.35	22.73	16.63	25.5	26.38	16.08	21.9	27.75
Protein_2002	0.66	NA	0.93	1	0.79	1.04	NA	0.87	NA	0.76	0.75	1.05	NA	0.95	0.76	NA	1.08	NA	0.72	0.96	0.69	0.75	NA	0.99	0.74	0.92	0.87	0.84	0.82	0.74	0.88	0.89	0.77	0.79	0.95	0.8	1.11	0.74	1.18	0.66	0.86	0.93	1.06	1.06	0.78	0.89	1	0.75	1.09
Protein_2003	0.7	NA	0.94	0.97	0.8	0.9	NA	0.78	NA	0.84	0.74	0.97	NA	0.95	0.9	NA	0.98	NA	0.72	0.86	0.72	0.88	NA	1.27	0.91	1.24	1.05	0.77	1.1	0.85	1.11	1.06	0.7	0.78	0.86	0.64	0.97	0.76	0.81	0.93	1.04	0.9	0.99	0.74	0.65	0.92	1.15	0.74	1.03
%Amylose_2003	17.85	NA	15.44	16.46	15.36	16.76	16.09	16.76	NA	17.35	16.45	15.58	NA	17.15	15.63	NA	17.1	NA	15.76	16.44	15.99	17.04	NA	16.34	16.01	15.78	18.17	16.69	16.47	17.24	15.67	17.24	18.29	17.99	17.43	18.59	17.47	18.5	17.33	18.06	17.85	16.23	15.18	15.78	14.8	14.98	14.5	15.32	15.57
GemDS(%)_2003	83.02	NA	83.3	81.58	83.06	83.69	85.39	84.4	NA	86.85	82.36	83.28	NA	83.44	82.08	NA	83.19	NA	80.27	83.76	81.75	83.91	NA	83.67	79.75	84.43	83.32	81.58	80.52	84.25	82.66	82.74	82.54	82.18	82.38	81.75	82.71	83.37	81.59	81.04	83.46	82.91	79.65	82.16	82.82	80.83	81.1	79.68	81.8
DSC_T-onset_03	63.39	NA	64.33	62.87	65.26	65.33	65.79	65.11	NA	62.75	64.69	66.72	NA	64.26	64.39	NA	64.2	NA	65.56	66.2	64.12	64.77	NA	64.42	65.02	65.45	64.28	62.74	64.62	62.19	65.74	65.07	64.74	65.51	65.07	63.27	63.59	65.07	64.7	63.77	64.85	63.36	65.65	63.48	64.42	65.45	63.31	62.54	64.22
DSC_T-end_03	74.23	NA	75.15	72.36	75.95	75.42	76.27	74.85	NA	73.22	75.1	75.88	NA	74.52	74.53	NA	74.22	NA	74.4	76.27	74.05	75.58	NA	74.9	74.74	77.21	75.05	73	75.05	73.15	76.6	75.22	75.2	75.17	74.8	73.57	73.67	76.04	75.18	74.2	75.38	73.65	75.44	74.69	74.34	75.11	73.99	73.03	74.72
DSC_Tdiff_2003	10.84	NA	10.82	9.49	10.68	10.09	10.48	9.75	NA	10.46	10.41	9.16	NA	10.26	10.13	NA	10.01	NA	8.85	10.08	9.93	10.82	NA	10.48	9.72	11.76	10.78	10.27	10.44	10.95	10.85	10.15	10.45	9.67	9.73	10.3	10.09	10.96	10.48	10.43	10.53	10.28	9.79	11.2	9.92	9.67	10.68	10.48	10.5
DSC_T-peak_03	67.57	NA	68.28	66.04	69.04	68.79	69.5	68.44	NA	66.25	68.1	69.72	NA	67.36	67.74	NA	67.52	NA	68.5	69.71	67.37	68.67	NA	67.84	68.3	69.62	67.93	66.11	68.13	65.87	69.66	68.69	68.18	68.82	68.5	67.11	67.15	68.76	68.28	66.91	68.13	67.13	68.78	67.61	67.65	68.77	67.06	66.19	68.06
DSCdH_2003	19.04	NA	19.44	18.75	19.6	19.76	19.97	19.32	NA	19.63	19.23	19.81	NA	19.72	19.23	NA	19.17	NA	18.76	19.93	19.15	19.51	NA	19.34	18.56	19.67	19.67	19.1	19.25	18.84	18.57	18.26	18.91	19.06	18.65	18.27	18.63	19.01	18.96	18.67	19.22	19.14	18.93	19.21	19.16	17.21	18.4	18.48	17.59
PSD_d90-d10_2003	27.46	NA	21.87	23.94	29.48	24.76	22.33	29.32	NA	28.42	28.32	25.86	NA	28.28	24.07	NA	26.41	NA	23.91	23.97	25.92	28.84	NA	21.84	26.15	18.91	31.47	22.98	24.48	24.93	19.3	26.3	24.56	25.72	21.54	32.05	23.51	25.87	25.2	24.64	21.97	28.92	28.14	22.93	34.06	29.61	25.83	28.89	23.31
PSD_d50_2003	18.67	NA	20.78	17.34	20.06	16.44	15.61	21.11	NA	19.41	19.77	17.44	NA	21.2	17.08	NA	18.09	NA	18.74	18.06	17	19.44	NA	17.07	19.68	15.31	21.65	18.9	16.98	20.62	14.94	18.25	20.89	18.55	21.72	22.43	16.06	20.07	18.22	19.17	18.08	23.19	20.99	17.49	21.11	19.99	18.41	21.19	17.09
Starch_grT_2003	8.22	NA	13.7	9.16	8.2	9.68	10.57	8.82	NA	8.75	7.85	7.8	NA	8.01	6.98	NA	9.05	NA	7.57	10.68	8.47	9.01	NA	9.57	6.43	12.76	8.69	9.34	8.38	12.47	12.1	14.35	12.45	10.78	14.6	10.73	9.17	12.19	8.73	8.49	10.57	12.1	9.1	9.83	8.02	8.31	9	9.1	11.09
Starch_Phos_2003	15.37	NA	34.07	15.86	22.9	22.1	18.21	16.08	NA	12.02	15.32	21.59	NA	14.46	19.89	NA	15.78	NA	19	23.7	16.93	21.22	NA	24.88	19.71	29.19	15.07	20.01	20.15	17.71	24.52	24.15	22.35	20.75	22.97	17.52	19.03	9.66	24.5	24.03	21.26	10.63	18.24	12.85	22.29	20.49	15.01	15.67	21.62
Stolon_class	3	NA	1	2	3	1.5	1	2	NA	1	2	3	NA	1.5	NA	NA	5	NA	2	3	2	NA	NA	2	2	1.5	3	4	4	3	5	1.5	3	3	3	3	1.5	3	3	1.5	2	1	4	3	3	2	3	3	2
starch_ralph	362.39	NA	NA	384.46	391.76	403.5	392.57	391.02	NA	426.69	486.18	459.5	NA	374.95	NA	NA	374.62	NA	403.79	388.81	412.43	398.5	NA	368.17	363.72	392.88	374.86	NA	390.74	NA	388.23	409.72	355.07	417.29	387.37	367.79	528.98	367.68	NA	348.09	369.21	NA	456.45	439.51	371.54	410.33	441.34	546.97	476.87
Starch_caro	431.64	NA	365.57	407.84	430.29	474.28	514.49	439.13	NA	485.04	467.12	461.29	NA	432.85	NA	NA	456.81	NA	451.15	447.61	424.28	NA	NA	750.43	NA	404.76	421.09	424.51	423.41	424.51	413.36	433.52	363.63	408.43	422.46	428.88	551.51	362.73	446.64	401.64	409.74	412.01	482.16	522.12	457.24	439.74	512.97	409.58	492.78
SECAT	3	NA	2	2	3	1	3	2	NA	2	2	3	NA	4	NA	NA	3	NA	2	3	4	NA	NA	3	2	2	NA	1	3	2	4	3	2	NA	3	2	2	NA	2	NA	2	2	3	1	2	2	3	3	3
OSECAT	2	NA	2	2	3	1	2	2	NA	1	2	2	NA	3	NA	NA	2	NA	1	2	2	NA	NA	2	2	2	3	1	3	2	3	3	2	2	2	2	2	NA	2	NA	1	1	4	2	2	2	3	2	3
OSE	75	NA	75	75	110	64	75	75	NA	64	89	75	NA	96	NA	NA	89	NA	64	75	89	NA	NA	75	75	75	110	64	96	75	110	96	89	75	75	75	75	NA	75	NA	64	64	125	75	75	75	96	75	96
ESE	125	NA	96	110	125	89	125	110	NA	110	110	125	NA	155	NA	NA	125	NA	110	125	155	NA	NA	125	96	110	NA	75	125	110	155	125	110	NA	125	110	110	NA	96	NA	110	110	140	89	96	110	140	125	140
LSE	50	NA	21	35	15	25	50	35	NA	46	21	50	NA	59	NA	NA	36	NA	46	50	66	NA	NA	50	21	35	NA	11	29	35	45	29	21	NA	50	35	35	NA	21	NA	46	46	15	14	21	35	44	50	44
SLOPE_OSE	0.12	NA	0.29	0.17	0.4	0.23	0.14	0.17	NA	0.13	0.25	0.16	NA	0.1	NA	NA	0.16	NA	0.13	0.12	0.1	NA	NA	0.12	0.32	0.21	NA	NA	0.2	0.17	NA	0.21	0.25	NA	0.12	0.17	0.17	NA	0.36	NA	0.15	0.15	0.4	NA	0.32	0.19	0.14	0.12	0.14
midpo_Se	100	NA	85.5	92.5	117.5	77.5	100	94.25	NA	87	99.5	100	NA	133	NA	NA	109	NA	87	94.5	122	NA	NA	101.75	94.5	92.5	NA	NA	112.25	92.5	NA	112.5	100.5	NA	100	92.5	92.5	NA	87.25	NA	87	87	132.5	NA	85.5	92.5	118	100	119.75
OFL	42	NA	36	39	42	42	36	36	NA	39	39	42	NA	42	NA	NA	36	NA	39	42	36	NA	NA	42	39	42	39	36	42	42	36	36	36	36	42	36	36	42	36	42	42	36	42	36	42	36	36	39	42
EFL	75	NA	89	89	75	89	89	75	NA	75	75	75	NA	96	NA	NA	89	NA	75	64	75	NA	NA	89	75	89	125	75	96	75	96	96	75	75	75	75	75	125	89	125	89	75	89	64	89	75	75	75	89
DFL	33	NA	53	50	33	47	53	39	NA	36	36	33	NA	54	NA	NA	53	NA	36	22	39	NA	NA	47	36	47	86	39	54	33	60	60	39	39	33	39	39	83	53	83	47	39	47	28	47	39	39	36	47
OST	29	NA	29	29	29	29	29	29	NA	29	29	29	NA	36	NA	NA	29	NA	29	29	36	NA	NA	29	29	29	29	29	29	29	29	29	29	29	29	29	29	29	29	29	29	29	29	29	29	29	29	29	29
NST_OST	8.5	NA	3	5	3.5	13	6.5	4.5	NA	7	18.5	3	NA	3	NA	NA	6	NA	14	14	NA	NA	NA	4	1	6	14	1.5	5	12.5	3	6.5	11.5	7.5	10	3.5	8	7	2.5	10	4.5	6	22	4.5	6.5	9	9	4.5	9
EST	75	NA	75	89	57	57	57	57	NA	64	64	57	NA	64	NA	NA	75	NA	57	64	64	NA	NA	96	64	57	110	64	96	64	125	96	75	96	89	64	64	110	75	155	64	57	57	75	64	75	89	57	89
LST	46	NA	46	60	28	28	28	28	NA	35	35	28	NA	28	NA	NA	46	NA	28	35	28	NA	NA	67	35	28	81	35	67	35	96	67	46	67	60	35	35	81	46	126	35	28	28	46	35	46	60	28	60
OSTBR	42	NA	46	42	42	91	59	89	NA	57	46	75	NA	44	NA	NA	42	NA	57	29	64	NA	NA	42	46	57	42	57	42	57	42	46	57	46	29	57	57	42	59	42	42	78	46	42	42	46	42	42	42
DSTBR	2.5	NA	2	4	3	3	3	2.5	NA	3.5	4	2	NA	2.5	NA	NA	5	NA	2	3	4	NA	NA	4.5	4.5	3.5	4	3.5	4	3.5	4	4	3.5	2	2	4	3.5	5	3	3	4	2	4	4	5	2	2	4	4.5
OSTTIP	36	NA	36	36	57	29	57	42	NA	36	29	29	NA	36	NA	NA	42	NA	29	36	42	NA	NA	36	36	42	42	36	57	42	57	36	36	57	36	36	36	64	36	57	36	36	42	36	36	36	42	42	57
NOSTTIP	5.5	NA	4	2.5	9	3.5	6	1.5	NA	3.5	10	1	NA	3	NA	NA	4.5	NA	3	9	NA	NA	NA	3	4.5	19.5	5.5	2	10	6	9	4.5	5.5	11	9.5	2.5	20	6	11	2.5	3	5	2	5	15	3.5	1.5	3	8.5
ESTTIP	96	NA	89	110	110	42	125	110	NA	96	110	75	NA	140	NA	NA	110	NA	110	125	125	NA	NA	110	89	96	NA	64	125	89	89	125	96	89	96	110	89	64	96	89	140	75	96	110	185	96	110	89	110
LSTTIP	60	NA	53	74	53	13	68	68	NA	60	81	46	NA	104	NA	NA	68	NA	81	89	83	NA	NA	74	53	54	NA	28	68	47	32	89	60	32	60	74	53	0	60	32	104	39	54	74	149	60	68	47	53
OTI	36	NA	57	36	57	29	29	57	NA	36	42	42	NA	36	NA	NA	42	NA	36	36	42	NA	NA	36	36	42	42	36	57	42	57	36	36	57	36	36	36	64	36	57	36	36	42	36	42	36	57	42	64
OVTI	22	NA	3	23	65	6.5	2.5	12	NA	6.5	41	20.5	NA	4	NA	NA	5.5	NA	17.5	7	2.5	NA	NA	2	29.5	4.5	6.5	8.5	5.5	1.5	14	1.5	3.5	9.5	14	7	19	1.5	13	11	4.5	11.5	5	10	14	18.5	5	17	64.5
H2size25	64	NA	64	75	75	57	75	64	NA	64	NA	75	NA	NA	NA	NA	75	NA	64	64	NA	NA	NA	75	64	64	NA	50	60	70	NA	75	59	NA	69	61	57	NA	61	NA	64	57	60	53	57	55	75	70	77
H2size50	89	NA	75	89	89	64	89	75	NA	75	NA	89	NA	NA	NA	NA	96	NA	75	89	NA	NA	NA	96	75	89	NA	61	64	89	NA	92	75	NA	89	77	75	NA	75	NA	89	66	62	60	66	71	92	89	92
H2size75	110	NA	89	96	96	75	110	96	NA	96	NA	110	NA	NA	NA	NA	110	NA	92	100	NA	NA	NA	110	89	102	NA	68	96	96	NA	104	92	NA	103	90	91	NA	92	NA	96	91	89	70	85	92	110	102	118
H2nub25	70	NA	60	79	73	60	78	67	NA	60	75	80	NA	80	NA	NA	72	NA	65	72	96	NA	NA	80	70	84	91	49	89	70	92	76	26	NA	75	64	64	94	69	91	69	70	91	61	64	62	82	69	87
H2nub50	90	NA	67	87	91	71	97	84	NA	78	92	91	NA	98	NA	NA	94	NA	75	90	115	NA	NA	91	87	91	112	52	97	87	108	93	80	NA	93	78	76	108	77	96	94	82	117	70	75	82	94	88	98
H2nub75	98	NA	77	98	102	82	116	95	NA	91	100	102	NA	117	NA	NA	104	NA	91	105	131	NA	NA	102	93	93	121	60	105	95	125	103	93	NA	104	92	92	123	82	110	103	94	131	81	89	91	114	102	118
l2nubmean	27.5	NA	7.75	20.44	26.9	13.29	10.25	14.61	NA	22.67	35.94	6.4	NA	12.73	NA	NA	15.55	NA	9.94	20.2	13.27	NA	NA	17.9	17.81	19.33	20.05	8.33	18.05	22.06	42.86	20.55	19.44	13.11	21.5	16.83	16.83	33.5	19.19	25.09	12.94	19.89	25.82	15.57	27	20.83	13.82	12.65	28.82
h2nubmean	26.75	NA	7.81	10.89	17.25	8.79	9.6	28.94	NA	21.39	49.56	11.95	NA	17.18	NA	NA	26.55	NA	18	26.3	10.86	NA	NA	17.15	29.44	20.61	11.64	7.5	19.1	27.33	23.41	17.35	24.11	10	33.4	21.17	23.33	22.41	15.13	14.18	12.28	16.78	25.59	16.79	22.25	22.28	18.32	17.2	25.23
tottub	54.25	NA	15.56	31.33	44.15	22.07	19.85	43.56	NA	44.06	85.5	18.35	NA	29.91	NA	NA	42.1	NA	27.94	46.5	24.14	NA	NA	35.05	47.25	39.94	31.68	15.83	37.15	49.39	66.27	37.9	43.56	23.11	54.9	38	40.17	55.91	34.31	39.27	25.22	36.67	51.41	32.36	49.25	43.11	32.14	29.85	54.05
tubsize	3	NA	2.72	3.42	2.14	2.65	3.05	2.77	NA	2.66	2.62	2.01	NA	3.11	NA	NA	3	NA	3.12	2.22	2.83	NA	NA	2.63	2.3	2.64	2.53	2.76	2.28	2.92	2.47	2.96	3.41	2.85	2.62	3.03	2	2.59	2.58	2.55	3.37	2.86	NA	2.51	3.26	2.39	2.05	2.73	2.65
tuweight	2033.59	NA	94.86	837.78	1004.51	1022.61	594.4	2131.21	NA	1761.44	3345.79	1003.79	NA	1804.9	NA	NA	1703.99	NA	1299.21	1701.11	1167.98	NA	NA	1106.06	2406.55	768.09	899.29	665.4	1516.39	3503.38	1373.99	1813.64	2242.73	558.18	2257.34	1794.2	1456.94	1179.86	838.75	1014.84	825	3326.72	1757.43	919.8	1226.3	1667.32	1406.35	1449.41	1738.45
LOGtubweight	3.31	NA	1.98	2.92	3	3.01	2.77	3.33	NA	3.25	3.52	3	NA	3.26	NA	NA	3.23	NA	3.11	3.23	3.07	NA	NA	3.04	3.38	2.89	2.95	2.82	3.18	3.54	3.14	3.26	3.35	2.75	3.35	3.25	3.16	3.07	2.92	3.01	2.92	3.52	3.24	2.96	3.09	3.22	3.15	3.16	3.24
OBE	75	NA	69.5	64	44.5	44.5	0	64	NA	0	37.5	0	NA	89	NA	NA	0	NA	75	44.5	102	NA	NA	44.5	64	44.5	37.5	69.5	76.5	76.5	32	64	64	69.5	92.5	64	64	64	75	0	55	64	82	64	32	69.5	0	32	0
OVBE	2	NA	2	2	1	1	0	3	NA	0	1	0	NA	2	NA	NA	0	NA	2	1	3	NA	NA	1	2	1	1	2	2	2	1	4	2	2	2	3	2	3	3	0	1	2	2	4	1	2	0	1	0
Oresort	75	NA	89	89	75	78	96	89	NA	89	75	89	NA	89	NA	NA	89	NA	96	89	96	NA	NA	96	75	75	96	82	89	89	0	110	75	75	75	75	75	96	110	0	75	89	96	75	75	75	75	89	89
ovresor	8	NA	2	3.5	9	0.5	0.5	0.5	NA	2	10	2	NA	2.5	NA	NA	1.5	NA	2	2	1.5	NA	NA	1	8	4.5	1	1.5	1.5	2	0	1.5	2.5	1	5.5	3.5	4.5	1	2.5	0	3.5	1.5	1	23	1.5	6	8	2.5	3.5
toresor	14.5	NA	2	6	18	1	0.5	1.5	NA	3	1	3.5	NA	12.5	NA	NA	3	NA	11	2	1.5	NA	NA	8	5	13	0	1	1.5	0.5	24	11.5	20.5	4	2	13	15	19	1	1	9.5	2.5	1	10	0	11	11.5	6	5.5
dormancy	6	NA	1	5	5.5	4	3	5	NA	6	6	4	NA	5.5	NA	NA	5	NA	3	5	3	NA	NA	3	4.5	1	4	5.5	3	3	4	1	3.5	5	5	3.5	5	5	4	2.5	5	4.5	5	3	4.5	5	5	6	1
plantsize	3	NA	3	2.95	3.16	2.5	2.91	3	NA	2.96	3	2.74	NA	3.33	NA	NA	3	NA	2.91	2.91	3.06	NA	NA	2.95	2.91	2.73	3.5	2.43	3.28	3	3.82	3.67	3.09	3.06	3	2.96	2.96	3.82	2.86	3.23	2.62	2.81	3.46	2.68	2.86	2.86	3.27	2.91	3.41
stems	4.9	NA	3.7	3.7	3.1	4.3	2.8	5.1	NA	6.6	5.8	3	NA	4.8	NA	NA	4.9	NA	4.2	4.8	3.3	NA	NA	3.3	3.6	5.2	2.5	3	4.1	4.2	2.7	7	2.9	4	3.9	2.4	4.7	4.7	3.5	2.8	5.1	4.5	4	4.6	3.8	4.2	5.5	3.7	4.1
tubersperstem	11.55	NA	6.26	13.57	22.08	5.54	12.82	8	NA	9.69	16.36	7.88	NA	7.28	NA	NA	10.24	NA	7.58	11.65	9.17	NA	NA	9.47	15.45	8.93	15.99	5.33	13.62	15.01	34.68	5.83	20.02	10.23	19.26	17.69	9.59	23.77	10.33	33.66	6.1	8.28	17.67	7.82	18.88	14.3	13.25	10.85	21.41
PM	6.83	NA	7	6.67	6	9	8	7.33	NA	8.5	7.33	7	NA	6.67	NA	NA	6.67	NA	8	7	5.67	NA	NA	7.33	8.33	6	4.33	8.67	5.67	7.33	5.67	5.33	6.67	5.67	7.33	8.33	8	4.5	7.33	5.33	6.33	7.33	6.33	6.5	8.33	7.67	6.33	7	7
decol5min	2	NA	5	4	3.5	0.5	2.5	2	NA	1.5	3.5	3	NA	4	NA	NA	3.5	NA	1	3.5	2.5	NA	NA	3	4	4.5	3	3.5	4.5	3.5	1	0.5	3.5	3	3.5	2.5	0	2	3.5	3	3	3.5	4	2	3.5	1.5	2.5	3	0
decol30min	2	NA	5	4	3.5	0.5	2.5	2	NA	1.5	3.5	3	NA	4	NA	NA	3.5	NA	1	3.5	2.5	NA	NA	3	4	4.5	3	3.5	4.5	3.5	1	0.5	3.5	3	3.5	2.5	0	2	3.5	3	3	3.5	4	2	3.5	1.5	2.5	3	0
decol3h	4.5	NA	6.5	5.5	5	2.5	3	3.5	NA	4	4.5	5	NA	6	NA	NA	4	NA	3.5	6.5	3.5	NA	NA	4	4.5	5.5	5	4.5	5.5	4.5	3	1.5	5	6.5	4.5	4.5	2.5	4.5	4.5	4.5	5	5.5	6.5	3.5	5.5	3.5	3.5	3.5	0
decol_dif	2.5	NA	1.5	1.5	1.5	2	0.5	1.5	NA	2.5	1	2	NA	2	NA	NA	0.5	NA	2.5	3	1	NA	NA	1	0.5	1	2	1	1	1	2	1	1.5	3.5	1	2	2.5	2.5	1	1.5	2	2	2.5	1.5	2	2	1	0.5	0
flesh	7	NA	4.3	2	3	6	6	6	NA	6	5	2	NA	6	NA	NA	2	NA	8.3	4	5	NA	NA	5.3	2	4.7	5.7	4.7	5.7	6	6.7	7	6	4.3	8.3	4	6	6.7	6	6	4.3	7	6	6	4.3	7	5	6	6
Cook_color	8.67	NA	4.67	3.33	5	7	7	7	NA	5.67	6	NA	NA	7	NA	NA	3	NA	9.33	NA	NA	NA	NA	NA	NA	NA	NA	NA	NA	NA	NA	NA	NA	NA	NA	NA	NA	NA	NA	NA	NA	NA	NA	NA	NA	NA	NA	NA	NA
Texture_98_99_cl	NA	NA	1.75	1	3.17	2.33	2	3.17	NA	2.67	1.5	5	NA	1.83	NA	NA	2.33	NA	1	1	5	NA	NA	1.67	1.83	1.83	2.67	2	3.83	2	3	NA	2	3.83	NA	NA	3	1	2.83	2	2.33	2.67	NA	2.5	2.83	2.33	3.17	NA	NA
decolcook5m	1	NA	1	1.3	1	1	1.5	1.3	NA	1	1	1.3	NA	1.3	NA	NA	1.7	NA	1	1	1	NA	NA	1	1	1	1.3	1	1	1	1	1	1.3	1	1	1	2	1	1.7	1	1.7	1	1.7	1.7	1.3	1	1	1.7	1
decolcook30min	1.33	NA	1.17	1.17	1	1	1.42	1.67	NA	1	1.17	1.33	NA	2.33	NA	NA	2	NA	1.67	1	1	NA	NA	1	1	1	1.17	1.33	1	1.67	1	1	1.67	1	1	1.5	2.5	1	1.5	1	1.83	1	1.67	2	1.67	1.5	1.5	2.17	1.5
decolcook24h	1.5	NA	1.33	1.67	1.33	1.17	1.75	2	NA	1	2.17	3	NA	2.83	NA	NA	2.17	NA	3	1	2	NA	NA	1.67	1	1.17	1.5	1.5	1.5	2	1	1	2.67	1	1	1.5	4.5	1	1.67	1.33	2.17	1.67	2	2.33	2	1.5	2.67	2.83	1.83
decolcook-diff	0.17	NA	0.17	0.5	0.33	0.17	0.33	0.33	NA	0	1	1.67	NA	0.5	NA	NA	0.17	NA	1.33	0	1	NA	NA	0.67	0	0.17	0.33	0.17	0.5	0.33	0	0	1	0	0	0	2	0	0.17	0.33	0.33	0.67	0.33	0.33	0.33	0	1.17	0.67	0.33
skin	3	NA	2.7	1.3	3.7	2.3	3	4	NA	2	3	3	NA	5	NA	NA	3.7	NA	3.3	3	3.7	NA	NA	4.5	NA	3.3	3.3	2.3	3	3	3	3.7	2.3	3	4	2	1.7	4	4	5	4.3	3	3	3	1.7	5.3	2	5.3	3
blush	1	NA	2	1	1	1	2.3	1.7	NA	1	2	2	NA	1	NA	NA	1	NA	2.3	1	3	NA	NA	1.5	NA	2	1	1	2	2.3	1	1	1	3	1	1	1	1.5	1	1	2	2	1	1	1	3	1	1	1
Spec_grav_starch	422.9	NA	363.5	424.4	440.3	478.4	524.6	441.6	NA	468.9	431.2	494.3	NA	428.2	NA	NA	470	NA	450.1	468.9	440.1	NA	NA	439.5	469.6	397.3	455.1	421.1	433.3	418.7	443.4	480.3	356.8	450.2	409.5	450.4	562.1	393.6	441.6	442.4	412.6	453.1	494.9	506.9	447.5	456.3	512.7	427.3	486.1
cc_ah	7.5	NA	6	7.5	7	4.7	NA	3.7	NA	3.3	3.3	8	NA	4.7	NA	NA	6	NA	4.7	4.5	6.7	NA	NA	4.7	5.5	6.5	7.7	3	3.3	4.7	7	7	4.7	5	5.5	3.3	7.5	4.7	7.7	3.7	6.5	3	6.7	8	3.3	6.5	3	3	7
cc_4c	2	NA	2	2	3	2	3	2	NA	2	2	2.3	NA	4.5	NA	NA	1.7	NA	2	3	NA	NA	NA	2	2	2	4	1.7	2	2	3.3	2.3	1.7	5	2.3	1.3	3	3.3	3	2.3	3	2.3	3	2.7	2	2	2	2	2
cc_4c_rec	2.7	NA	2.5	3.7	4	3	3	3	NA	3	2.7	3.5	NA	4	NA	NA	2.7	NA	2.7	4	NA	NA	NA	3	2.3	3	4.3	2.7	2.7	2	3.7	3	1.3	4	3	2	4	2.7	3.3	3	3.3	2.7	4.3	4.3	2.5	3	2	3	3
ccdif_4c_ah	-5.5	NA	-4	-5.5	-4	-2.7	NA	-1.7	NA	-1.3	-1.3	-5.7	NA	-0.2	NA	NA	-4.3	NA	-2.7	-1.5	NA	NA	NA	-2.7	-3.5	-4.5	-3.7	-1.3	-1.3	-2.7	-3.7	-4.7	-3	0	-3.2	-2	-4.5	-1.3	-4.7	-1.3	-3.5	-0.7	-3.7	-5.3	-1.3	-4.5	-1	-1	-5
ccdif_rec_4c	0.7	NA	0.5	1.7	1	1	0	1	NA	1	0.7	1.2	NA	-0.5	NA	NA	1	NA	0.7	1	NA	NA	NA	1	0.3	1	0.3	1	0.7	0	0.3	0.7	-0.3	-1	0.7	0.7	1	-0.7	0.3	0.7	0.3	0.3	1.3	1.7	0.5	1	0	1	1
ccdif_rec_ah	-4.8	NA	-3.5	-3.8	-3	-1.7	NA	-0.7	NA	-0.3	-0.7	-4.5	NA	-0.7	NA	NA	-3.3	NA	-2	-0.5	NA	NA	NA	-1.7	-3.2	-3.5	-3.3	-0.3	-0.7	-2.7	-3.3	-4	-3.3	-1	-2.5	-1.3	-3.5	-2	-4.3	-0.7	-3.2	-0.3	-2.3	-3.7	-0.8	-3.5	-1	0	-4
tubershape	2.5	NA	1.5	1.67	1.5	1.17	2.25	1.5	NA	5	2.67	2	NA	2.5	NA	NA	4	NA	2.75	2.25	1.67	NA	NA	2	1.42	2	4.58	1.5	1.5	3.25	2	4.17	3.33	2.67	1.33	3.17	4.33	1.5	1	1.75	1.83	1.5	2	3.5	1	3.67	2.5	1.5	5
eyes	4.25	NA	4.5	4.67	4.83	4.33	4.33	4.67	NA	4.67	4.5	5.33	NA	5	NA	NA	4.83	NA	3.75	4.5	4.67	NA	NA	4.25	4	4.42	4.58	4.33	5	5	4.42	5	4.67	4.58	4	4.67	4.5	4.5	4.33	4.75	4.67	5.25	4.25	5.33	4.25	4.83	5	4.42	5.67
lys_2002	1	NA	1.5	1.54	1.62	1.64	NA	1.31	NA	1.02	1.62	2.1	NA	1.67	2.12	NA	1.35	NA	1.74	2.17	2.49	1.99	NA	1.25	1.59	1.48	0.98	2.14	1.61	1.89	0.85	1.17	2.61	1.77	2.36	1.29	1.21	0.82	1.45	1.41	1.48	2.39	1.36	2.35	NA	2.21	1.79	2.76	1.22
thr_2002	0.67	NA	0.78	0.65	0.7	1.15	NA	0.67	NA	0.56	0.98	0.66	NA	0.72	1.24	NA	0.65	NA	0.7	1.05	1.13	0.81	NA	1.14	0.74	0.71	0.44	1.04	0.88	1.02	0.43	0.73	1.28	0.78	1	1.17	0.57	0.81	0.78	1.02	0.59	1.1	0.59	0.58	NA	0.97	0.9	1.33	0.7
met_2002	1.02	NA	0.8	0.78	0.67	0.92	NA	0.57	NA	0.94	0.93	0.89	NA	0.92	1.02	NA	0.84	NA	0.96	1.23	0.91	1.42	NA	0.47	0.66	0.95	0.79	0.73	0.66	1.46	0.5	0.81	0.8	0.99	1.15	1.43	0.61	0.56	0.68	0.41	0.69	0.85	0.51	0.69	NA	1.25	0.59	1.33	0.86
ile_2002	0.69	NA	0.95	1	1.17	1.23	NA	0.48	NA	0.72	1.22	0.79	NA	1.45	1.73	NA	1.11	NA	0.87	1.94	1.88	1.58	NA	1.2	0.76	1.41	0.56	0.83	1.56	1.94	0.59	1.29	1.43	1.54	1.61	1.55	0.82	0.91	0.82	0.6	1.01	0.92	0.93	0.91	NA	1.54	0.81	1.49	0.83
trp_2002	0.22	NA	0	0	0	0	NA	0	NA	0	0	0.94	NA	0.85	0.8	NA	0.58	NA	0	0	0.74	0.67	NA	0.58	0	0.66	0.3	0	0.59	0.7	0.28	0.98	0.42	0.66	0	0	0	0	0.58	0	0	0.36	0	0	NA	0.5	0	0.56	0.52
phe_2002	0.77	NA	1.02	0.95	0.88	0.96	NA	0.56	NA	1.13	0.99	1.34	NA	1.44	1.23	NA	0.81	NA	0.88	1.9	2.38	1.42	NA	1.18	1.01	1.55	0.5	1.02	1.73	1.7	0.5	0.99	1.34	1.42	1.77	1.17	0.52	0.53	0.88	0.35	1.03	1.69	1.35	1.18	NA	1.58	0.84	2.02	0.54
tyr_2002	0.59	NA	0.7	0.73	1.29	0.73	NA	0.57	NA	0.71	0.85	0.93	NA	1.98	1.54	NA	1.14	NA	0.72	1.25	2.08	1.4	NA	1.15	0.87	1.12	0.78	0.69	1.31	1.22	0.44	1.06	1.22	1.44	1.04	1.11	0.8	0.97	0.76	0.48	0.69	1.53	1.17	0.74	NA	1.21	0.56	1.52	0.83
ala_2002	0.69	NA	2.16	0.65	0.68	1.94	NA	0.46	NA	0.51	0.61	0.79	NA	0.5	1.68	NA	0.53	NA	0.68	1.07	1.02	1.03	NA	0.86	1.27	1.06	0.49	1.72	0.69	2.61	0.55	0.58	3.22	0.65	2.48	1.51	0.38	1.14	1.35	1.29	0.8	0.37	1.1	0.39	NA	1.15	0.6	2.27	1.42
val_2002	2.3	NA	3.24	2.43	2.37	2.98	NA	1.72	NA	2.07	2.56	2.4	NA	3.2	3.83	NA	2.31	NA	2.37	4.69	4.49	4.07	NA	2.9	2.25	3.47	1.74	2.59	3.17	3.75	1.63	2.95	3.89	3.78	4.27	4.11	1.61	3.23	2.32	2.13	2.52	3.45	2.39	2.58	NA	4.22	2.04	4.46	2.59
leu_2002	0.27	NA	0.46	0.42	0.49	0.49	NA	0.31	NA	0.26	0.48	0.39	NA	0.77	0.69	NA	0.34	NA	0.45	1.31	0.91	0.89	NA	0.83	0.29	0.61	0.28	0.39	0.44	0.84	0.24	0.37	0.74	1.02	1.03	0.66	0.32	0.44	0.42	0.29	0.51	0.53	0.32	0.48	NA	0.75	0.41	0.91	0.35
pro_2002	0.35	NA	0.64	0.38	0.21	1.93	NA	0.33	NA	0.72	0.31	0.47	NA	0.33	0.25	NA	0.22	NA	0.19	0.89	0.77	0.54	NA	0.6	0.46	0.3	0.31	0.95	0.3	0.33	0.33	0.4	1.43	0.73	0.7	0.67	0.24	0.42	0.48	1.63	0.24	1.01	0.5	0.45	NA	0.76	0.72	0.65	0.46
gly_2002	0.31	NA	0.36	0.2	0.13	0.33	NA	0.15	NA	0.26	0.25	0.21	NA	0.18	0.4	NA	0.14	NA	0.21	0.32	0.39	0.29	NA	0.22	0.32	0.31	0.16	0.35	0.22	0.66	0.15	0.24	0.51	0.24	0.44	0.44	0.1	0.76	0.27	0.31	0.22	0.29	0.3	0.14	NA	0.35	0.18	0.57	0.29
ser_2002	1.07	NA	1.39	0.98	1.38	2.5	NA	1.13	NA	0.91	1.57	0.95	NA	1.25	1.42	NA	0.91	NA	0.98	1.92	1.96	1.33	NA	2.18	1.26	1.32	0.82	1.94	1.32	1.37	0.72	1.28	2.02	1.69	2.11	1.75	0.88	1.16	1.47	2.15	1.21	1.34	1.15	1.28	NA	1.46	1.44	1.99	1.36
asn_2002	16.55	NA	14.79	15.6	21.4	16.98	NA	23.88	NA	18.94	20.47	31.71	NA	35.89	20.61	NA	14.35	NA	16.91	25.68	42.42	26.63	NA	29.39	8.11	27.61	14.65	14.41	17.57	13.95	6.66	22.84	19.24	26.21	29.11	18.48	34.69	9.56	24.63	32.02	16.77	33.97	14.84	40.48	NA	32.99	24.81	26.23	17.27
asp_2002	1.74	NA	2.78	2.3	2.54	3.34	NA	1.47	NA	1.54	2.01	2.7	NA	1.78	2.18	NA	1.6	NA	2.04	3.02	4.42	2.38	NA	5.02	1.75	2.76	1.91	3.67	2.55	1.5	1.81	2.24	3.25	3.3	3.35	3.04	1.85	2.52	2.49	3.96	2.89	2.78	2.24	2.32	NA	2.22	4.41	2.52	3.43
gln_2002	17.42	NA	13.8	7.5	4.09	10.44	NA	5.98	NA	6.49	10.04	6.66	NA	6.97	10.45	NA	3.23	NA	12.32	7.14	6.75	6.07	NA	5.83	6.64	9.47	4.1	5.94	4.79	9.36	5.34	12.18	12.43	6.42	12.19	16.52	6.11	6.01	7.67	6.88	4.58	6.38	5.68	6.61	NA	8.88	8.43	10.76	11.23
glu_2002	2.67	NA	3.54	3.63	3.96	6.24	NA	2.02	NA	2.5	2.67	3.79	NA	2.82	2.4	NA	3.16	NA	2.62	3.31	3.97	3.61	NA	5.42	2.9	2.9	3.17	4.9	4.68	3.01	3.17	3.94	4.25	3.62	3.12	3.5	4.74	3.17	3.99	3.77	3.28	3.4	4.67	4.71	NA	3.69	6.46	4.74	5.75
orn_2002	0.04	NA	0.1	0.09	0.04	0.08	NA	0	NA	0.06	0.04	0.02	NA	0.14	0.07	NA	0.07	NA	0.03	0.06	0.08	0.07	NA	0.09	0.06	0.08	0.08	0.12	0.05	0.16	0.05	0.03	0.14	0.08	0.03	0.1	0.06	0.02	0.05	0.29	0.04	0.1	0.03	0.11	NA	0.03	0.08	0.06	0.02
gaba_2002	4.21	NA	2.62	2.15	1.55	8	NA	2.36	NA	4.98	4.4	5.48	NA	4.34	5.59	NA	1.63	NA	3.83	6.94	3.67	6.02	NA	3.76	4.48	6.04	1.53	5.46	5.04	6.06	2.16	4.85	5.95	3.06	5.59	8.54	4.46	2.75	9.1	3.48	2.88	4.03	4.64	3.22	NA	4.91	3.18	7.28	4.28
his_2002	0.42	NA	0.67	0.11	0.85	0.65	NA	0.57	NA	0.63	0.87	0.94	NA	1.22	1.04	NA	0.65	NA	0.38	0.56	1.28	0.98	NA	0.85	0.42	1.14	0.48	0.45	0.88	0.99	0.45	1.17	0.82	1.02	0.78	0.73	1	0.46	0.66	0.36	0.59	1.19	0.55	0.75	NA	1.03	0.72	0.94	0.7
arg_2002	1.64	NA	2.01	1.81	1.8	2.62	NA	1.61	NA	1.55	1.46	2.51	NA	2.42	1.8	NA	1.87	NA	1.6	2.57	2.58	2.36	NA	3.8	1.73	2.41	1.73	2.76	1.75	2.3	1.04	1.78	3.44	2.15	2.35	2.66	2.85	1.07	2.24	2.49	1.72	3.01	1.49	3.58	NA	2.59	2.09	2.63	1.78
lys_2003	1.44	NA	2.12	2.01	1.74	1.65	NA	1.67	NA	1.35	2.05	2.36	NA	1.77	2	NA	1.56	NA	2.6	1.54	2.52	2.05	NA	1.27	2.3	1.73	1.26	2.13	1.51	1.95	1.12	1.02	2.61	2.88	3.03	1.72	1.09	NA	2.04	1.42	1.97	2.38	1.5	2.51	NA	2.16	1.59	3.22	1.09
thr_2003	0.95	NA	1.11	0.98	0.96	1.16	NA	0.96	NA	0.77	1.42	0.74	NA	0.84	1.34	NA	0.73	NA	1.13	1.2	1.15	0.9	NA	1.15	1.1	0.84	0.57	1.03	1	1.14	0.82	0.79	1.27	0.97	1.48	1.55	0.69	NA	0.89	1.04	0.88	1.06	0.61	0.69	NA	1.08	0.67	1.67	0.84
met_2003	0.88	NA	0.86	0.75	0.55	0.89	NA	0.65	NA	0.89	0.88	0.66	NA	0.82	0.59	NA	0.7	NA	1	0.87	0.88	1.24	NA	0.47	0.65	0.77	0.89	0.71	0.41	1.3	0.63	0.78	0.75	1.07	0.84	1.22	0.41	NA	0.65	0.39	0.69	0.82	0.44	0.56	NA	0.9	0.64	1.05	0.62
ile_2003	0.71	NA	1.25	1.18	0.99	1.26	NA	0.54	NA	0.62	1.17	0.62	NA	1.15	1.17	NA	1.03	NA	1.26	1.27	1.94	1.34	NA	1.21	0.83	1.64	0.5	0.83	1.16	1.89	0.75	1	1.42	1.97	1.76	1.6	0.7	NA	0.66	0.59	1.27	0.92	0.68	0.52	NA	1.32	0.73	1.52	0.83
trp_2003	0	NA	0.48	0	0	0	NA	0	NA	0	0.31	0.53	NA	0.4	0	NA	0	NA	0	0	0.85	0.38	NA	0.63	0	0.49	0	0	0.33	0.55	0	0.39	0.55	0.63	0	0.43	0	NA	0	0.24	0	0	0	0	NA	0.46	0	0.43	0
phe_2003	0.76	NA	1.25	1.39	0.89	0.97	NA	0.81	NA	0.95	1	1.39	NA	1.34	0.87	NA	0.9	NA	1.57	1.58	2.43	1.32	NA	1.2	1.12	1.89	0.52	1	1.22	1.91	0.65	1.04	1.33	2.35	2.24	1.43	0.55	NA	0.82	0.36	1.52	1.66	1.08	1.07	NA	1.44	0.58	2.12	0.67
tyr_2003	0.66	NA	0.97	0.78	0.73	0.73	NA	0.62	NA	0.71	0.98	0.77	NA	1.11	1.17	NA	0.71	NA	1.13	1.03	2.21	1.3	NA	1.18	0.94	0.97	0.4	0.69	0.72	1.17	0.56	0.75	1.19	1.58	1.34	1.26	0.61	NA	0.58	0.48	0.73	1.52	0.83	0.65	NA	0.92	0.61	1.7	0.35
ala_2003	0.85	NA	2.8	1.44	1.48	1.98	NA	0.87	NA	0.31	0.6	0.72	NA	0.63	1	NA	0.7	NA	1.13	0.89	0.91	1.09	NA	0.81	2	1.39	1.17	1.6	1.08	1.9	1.68	0.95	2.96	0.78	3.36	1.6	0.39	NA	1.77	1.2	1.63	0.39	1.11	0.65	NA	1.01	0.3	2.06	2.15
val_2003	2.42	NA	3.43	2.95	2.19	3.03	NA	1.95	NA	1.98	2.86	2.05	NA	2.7	3.04	NA	2.07	NA	3.41	4.29	4.83	3.44	NA	3.09	2.64	4.35	1.93	2.83	1.91	4.48	2.35	2.69	4.14	5.36	5.09	4.96	1.37	NA	2.19	2.52	3.01	3.31	2	1.99	NA	3.62	1.83	4.44	2.39
leu_2003	0.34	NA	0.66	0.44	0.45	0.51	NA	0.33	NA	0.26	0.44	0.32	NA	0.69	0.37	NA	0.43	NA	0.56	0.66	0.94	0.6	NA	0.86	0.37	0.63	0.28	0.41	0.31	0.62	0.23	0.38	0.74	0.96	1.15	0.62	0.23	NA	0.41	0.3	0.51	0.53	0.29	0.29	NA	0.4	0.37	0.86	0.28
pro_2003	0.73	NA	0.76	1.54	0.32	2.04	NA	0.68	NA	0.88	0.93	0.56	NA	0.56	0.52	NA	0.55	NA	0.71	1.86	0.7	1.01	NA	0.59	2.02	0.75	0.75	0.88	1.48	3.35	1.04	1.8	1.31	0.85	4.69	1.01	0.65	NA	1.61	1.5	0.92	0.93	0.97	0.62	NA	4	0.23	1.51	7.21
gly_2003	0.3	NA	0.4	0.32	0.26	0.33	NA	0.25	NA	0.19	0.26	0.2	NA	0.18	0.34	NA	0.16	NA	0.32	0.34	0.36	0.29	NA	0.2	0.36	0.29	0.27	0.32	0.24	0.52	0.3	0.3	0.48	0.27	0.56	0.49	0.11	NA	0.32	0.29	0.29	0.3	0.29	0.18	NA	0.34	0.14	0.5	0.36
ser_2003	1.52	NA	2.24	1.8	2.35	2.57	NA	1.84	NA	1.08	2.31	1.04	NA	1.82	1.38	NA	1.51	NA	1.59	2.01	1.96	1.52	NA	2.18	1.85	1.7	1.69	1.94	1.7	1.74	1.77	1.86	1.97	2.14	2.88	2.13	0.99	NA	1.86	2.18	2.01	1.32	1.31	1.49	NA	1.52	1.08	2.33	1.92
asn_2003	26.6	NA	30.97	26.05	26.1	18.06	NA	26.95	NA	21.42	35.56	38.27	NA	32.17	35.02	NA	25.05	NA	32.35	28.93	42.8	31.38	NA	32.78	15.77	35.14	26.22	14.44	31.04	26.3	19.93	36.29	19.31	46.23	43.34	19.92	42.44	NA	24.16	32.92	34.22	34.17	17	38.06	NA	31.98	12.32	33.52	28.56
asp_2003	2.43	NA	4.46	3.78	3.69	3.42	NA	2.08	NA	1.94	2.78	3.75	NA	2.99	3.7	NA	3	NA	3.29	4.93	4.57	3.42	NA	5.11	3.54	4.55	3.48	3.7	5.18	2.52	4.26	3.32	3.26	3.88	4.68	4.08	2.8	NA	3.16	4.06	4.5	2.66	2.49	2.84	NA	2.94	2.46	3.42	4.77
gln_2003	12.78	NA	13.71	8.49	4.75	10.79	NA	6.36	NA	4.84	13.9	5.32	NA	4.85	8.7	NA	3.92	NA	15.11	6.32	7.04	5.24	NA	6.03	7.34	7.41	6.15	5.91	5.79	8.14	11.16	12.09	12.37	7.76	11.05	12.6	6.19	NA	8.24	7.15	4.33	6.27	5.91	5.73	NA	6.13	6.74	8.41	12.1
glu_2003	2.89	NA	4.46	5.99	5.47	6.43	NA	3.57	NA	3.43	3.28	4.73	NA	5.07	3.74	NA	5.2	NA	4.76	3.39	3.96	4.55	NA	5.42	3.6	3.85	4.03	4.77	5.11	4.69	4.13	5.88	4.12	3.81	3.83	4.44	7.13	NA	4.41	3.8	3.41	3.29	3.77	5.69	NA	5.18	4.63	5.26	7.33
orn_2003	0.05	NA	0.11	0.13	0	0.06	NA	0.05	NA	0.05	0.04	0.04	NA	0.08	0.08	NA	0.05	NA	0.05	0.02	0.08	0.05	NA	0.09	0.07	0.08	0.17	0.12	0.09	0.13	0.11	0.04	0.14	0.1	0.1	0.12	0.04	NA	0.06	0.3	0.05	0.1	0.03	0.1	NA	0.06	0.06	0.12	0.05
gaba_2003	5.39	NA	3.88	3.45	2.19	8.14	NA	4.22	NA	4.46	6.05	5.77	NA	4.93	6.78	NA	2.51	NA	4.42	7.27	3.8	6.53	NA	3.91	5.43	5.73	1.73	5.56	5.57	5.33	4.07	5.89	5.95	4.08	6.86	8.01	5.39	NA	9.58	3.53	5.45	3.87	5.64	5.08	NA	7.8	1.61	7.88	5.48
his_2003	0.78	NA	1.11	0.57	0.53	0.69	NA	0.61	NA	0.45	0.51	0.93	NA	0.72	0.62	NA	0.54	NA	0.52	0.8	1.22	1.04	NA	0.84	0.53	1.45	0.46	0.49	0.91	1.3	0.67	1	0.86	1.55	0.97	0.85	0.89	NA	0.54	0.49	0.67	1.07	0.56	0.54	NA	1.02	0.4	1.14	0.78
arg_2003	2.13	NA	3.18	2.85	2.06	2.69	NA	1.96	NA	1.58	1.79	2.64	NA	1.95	2.03	NA	2.15	NA	2.27	1.9	2.66	2.68	NA	3.93	2.24	2.83	2.32	2.77	1.95	2.83	2.41	2.04	3.44	3	3.22	3.34	2.89	NA	2.35	2.54	2.18	3	1.82	3.32	NA	2.76	1.57	2.71	2.52
[truncated: 45 more columns]
